# Supplementary material for: Expanding the Diversity of Mycobacteriophages: Insights into Genome Architecture and Evolution
Source: PLoS One. 2011 Jan 27;6(1):e16329. doi: 10.1371/journal.pone.0016329 (PMC3029335; doi:10.1371/journal.pone.0016329)
Supplement: Table S2 — Pham assignment table. (XLS) [file pone.0016329.s007.xls]

pham	number of members	mean translation length	244	Adjutor	Angel	Angelica	Ardmore	BPs	Barnyard	Bethlehem	Boomer	Brujita	Butterscotch	Bxb1	Bxz1	Bxz2	Cali	Catera	Chah	Che12	Che8	Che9c	Che9d	Cjw1	Colbert	Cooper	Corndog	CrimD	D29	DD5	ET08	Eagle	Fang	Fruitloop	Giles	Gumball	Halo	Hope	Island3	Jasper	KBG	Konstantine	Kostya	L5	LRRHood	LeBron	Llij	Lockley	Myrna	Nigel	Omega	Orion	PBI1	PG1	PLot	PMC	Pacc40	Peaches	Phaedrus	Phlyer	Pipefish	Porky	Predator	Puhltonio	Pukovnik	Pumpkin	Qyrzula	Ramsey	RedRock	Rizal	Rosebush	Scoot17C	ScottMcG	SkiPole	Solon	Spud	TM4	Troll4	Tweety	U2	UncleHowie	Wildcat
7	17	135.2941								Bethlehem_gp16				Bxb1_15		Bxz2_19				Che12_20									D29_19	DD5_18		Eagle_16								Jasper_18	KBG_18			L5_gene19				Lockley_17										Peaches_17							Pukovnik_20				RedRock_21					SkiPole_19	Solon_17					U2_gp16		
8	17	119.9412								Bethlehem_gp17				Bxb1_16		Bxz2_20				Che12_22									D29_20	DD5_19		Eagle_18								Jasper_19	KBG_19			L5_gene20				Lockley_18										Peaches_19							Pukovnik_22				RedRock_23					SkiPole_20	Solon_18					U2_gp17		
9	17	124.7059								Bethlehem_gp18				Bxb1_17		Bxz2_21				Che12_23									D29_21	DD5_20		Eagle_19								Jasper_20	KBG_20			L5_gene21				Lockley_19										Peaches_20							Pukovnik_23				RedRock_24					SkiPole_21	Solon_19					U2_gp18		
10	17	144.4706								Bethlehem_gp19				Bxb1_18		Bxz2_22				Che12_24									D29_22	DD5_21		Eagle_20								Jasper_21	KBG_21			L5_gene22				Lockley_20										Peaches_21							Pukovnik_24				RedRock_25					SkiPole_22	Solon_20					U2_gp19		
11	17	147.2353								Bethlehem_gp2				Bxb1_2		Bxz2_2				Che12_5									D29_5	DD5_3		Eagle_1								Jasper_4	KBG_3			L5_gene5				Lockley_3										Peaches_2							Pukovnik_5				RedRock_5					SkiPole_4	Solon_2					U2_gp2		
17	10	113.4								Bethlehem_gp28				Bxb1_27		Bxz2_30														DD5_30										Jasper_30	KBG_30							Lockley_29																										SkiPole_31	Solon_29					U2_gp28		
18	9	115.7778								Bethlehem_gp29				Bxb1_28																DD5_31										Jasper_31	KBG_31							Lockley_30																										SkiPole_32	Solon_30					U2_gp29		
19	5	86.8								Bethlehem_gp3				Bxb1_3																DD5_4																		Lockley_4																										SkiPole_5								
20	14	117.4286								Bethlehem_gp32		Brujita_23		Bxb1_31													Corndog_63			DD5_34									Island3_23	Jasper_34	KBG_34	Konstantine_37						Lockley_34																										SkiPole_36	Solon_33					U2_gp32		Wildcat_46
25	9	54.5556								Bethlehem_gp38				Bxb1_37																DD5_40										Jasper_40	KBG_42							Lockley_40																										SkiPole_43	Solon_40					U2_gp38		
26	9	94								Bethlehem_gp40				Bxb1_39																DD5_42										Jasper_43	KBG_44							Lockley_42																										SkiPole_45	Solon_42					U2_gp40		
27	17	125.5294								Bethlehem_gp42				Bxb1_40		Bxz2_40				Che12_42									D29_39	DD5_43		Eagle_41								Jasper_45	KBG_45			L5_gene39				Lockley_43										Peaches_41							Pukovnik_38				RedRock_41					SkiPole_46	Solon_43					U2_gp41		
29	9	73.7778								Bethlehem_gp45				Bxb1_42																DD5_45										Jasper_48	KBG_48							Lockley_45																										SkiPole_49	Solon_45					U2_gp44		
30	17	173.9412								Bethlehem_gp46				Bxb1_43		Bxz2_49				Che12_52									D29_49	DD5_46		Eagle_49								Jasper_49	KBG_49			L5_gene49				Lockley_46										Peaches_49							Pukovnik_49				RedRock_52					SkiPole_50	Solon_46					U2_gp45		
38	17	150.3529								Bethlehem_gp55				Bxb1_51		Bxz2_58				Che12_61									D29_58	DD5_55		Eagle_56								Jasper_57	KBG_56			L5_gene58				Lockley_54										Peaches_55							Pukovnik_58				RedRock_62					SkiPole_60	Solon_54					U2_gp54		
47	17	275.2353								Bethlehem_gp69				Bxb1_62		Bxz2_72				Che12_78									D29_69	DD5_69		Eagle_67								Jasper_71	KBG_69			L5_gene69				Lockley_68										Peaches_66							Pukovnik_70				RedRock_72					SkiPole_76	Solon_68					U2_gp63
48	2	101												Bxb1_63																																																												SkiPole_79						
49	2	86												Bxb1_64																																																												SkiPole_80						
51	9	105.6667								Bethlehem_gp75				Bxb1_66																DD5_71										Jasper_72	KBG_70							Lockley_70																										SkiPole_82	Solon_69					U2_gp66
52	2	100												Bxb1_67																											KBG_71																																							
53	9	131.6667								Bethlehem_gp76				Bxb1_68																DD5_72										Jasper_73	KBG_72							Lockley_71																										SkiPole_83	Solon_70					U2_gp67
54	18	183.2778								Bethlehem_gp77				Bxb1_69		Bxz2_74				Che12_80										DD5_73		Eagle_69		Fruitloop_37						Jasper_74	KBG_73			L5_gene71	LRRHood_44			Lockley_72										Peaches_68							Pukovnik_72				RedRock_74					SkiPole_84	Solon_71					U2_gp68
57	1	55												Bxb1_71																																																																		
64	1	120												Bxb1_78																																																																		
65	4	30.75												Bxb1_79																										Jasper_85	KBG_83							Lockley_86																																
67	1	79												Bxb1_80																																																																		
68	3	51												Bxb1_81																																																												SkiPole_97	Solon_82					
69	3	111.6667												Bxb1_82																																																												SkiPole_94	Solon_79					
72	4	62												Bxb1_86																											KBG_89																																	SkiPole_101	Solon_85					
77	2	187.5																			Che8_101													Fruitloop_65																																														
79	9	58.7778					Ardmore_81														Che8_103		Che9d_106											Fruitloop_94													Llij_92									PMC_95	Pacc40_92											Ramsey_101											Tweety_gp97	
81	13	137.6154					Ardmore_82				BOOMER_100	Brujita_69									Che8_105	Che9c_80					Corndog_27							Fruitloop_96					Island3_71								Llij_93									PMC_97	Pacc40_96											Ramsey_103											Tweety_gp99
82	9	80.8889					Ardmore_83				BOOMER_101										Che8_106													Fruitloop_97													Llij_94									PMC_98	Pacc40_97											Ramsey_104											Tweety_gp100
87	21	215.381					Ardmore_87				BOOMER_105				Bxz1_231		Cali_235	Catera_234			Che8_110	Che9c_83	Che9d_111				Corndog_38				ET08_231			Fruitloop_102											LRRHood_237		Llij_98		Myrna_238							PMC_103	Pacc40_100											Ramsey_108		Rizal_234			ScottMcG_237			Spud_237			Tweety_gp108
88	1	98																			Che8_111																																																										
93	14	64.4286	244_32				Ardmore_25														Che8_26			Cjw1_30										Fruitloop_25									Kostya_31				Llij_25				Omega_45					PMC_25	Pacc40_25					Porky_30				Pumpkin_32		Ramsey_26											Tweety_gp26
94	3	76.3333																			Che8_28									DD5_82																		Lockley_84																															
95	10	77.8					Ardmore_31				BOOMER_34										Che8_34		Che9d_37											Fruitloop_31													Llij_32									PMC_32	Pacc40_32											Ramsey_35											Tweety_gp32
97	9	78					Ardmore_33				BOOMER_36										Che8_36													Fruitloop_33													Llij_34									PMC_34	Pacc40_34											Ramsey_37											Tweety_gp34
99	10	84.5					Ardmore_35				BOOMER_38										Che8_38													Fruitloop_35											LRRHood_46		Llij_36									PMC_36	Pacc40_36											Ramsey_39											Tweety_gp36
100	7	251					Ardmore_4														Che8_4													Fruitloop_4													Llij_4									PMC_4	Pacc40_4																						Tweety_gp4
101	1	89																			Che8_40																																																										
103	3	58																			Che8_42		Che9d_43																																																								Tweety_gp38
105	3	68									BOOMER_43										Che8_44		Che9d_48																																																								
106	2	72																			Che8_45		Che9d_49																																																								
108	9	139.8889					Ardmore_37				BOOMER_47										Che8_47													Fruitloop_43													Llij_41									PMC_39	Pacc40_41											Ramsey_45											Tweety_gp44
112	3	101.6667																			Che8_50	Che9c_49																									Llij_45																																
118	7	273					Ardmore_6														Che8_6													Fruitloop_6													Llij_6									PMC_6	Pacc40_6																						Tweety_gp6			
120	13	120.3077					Ardmore_49				BOOMER_61	Brujita_39									Che8_61	Che9c_54	Che9d_64											Fruitloop_54					Island3_39								Llij_52									PMC_53	Pacc40_50											Ramsey_56											Tweety_gp56			
124	1	293																			Che8_69																																																													
125	7	188.5714					Ardmore_7														Che8_7													Fruitloop_7													Llij_7									PMC_7	Pacc40_7																						Tweety_gp7			
128	6	48.1667																			Che8_73		Che9d_79																								Llij_64										Pacc40_62											Ramsey_68											Tweety_gp68			
134	9	109.3333					Ardmore_8				BOOMER_9										Che8_8													Fruitloop_8													Llij_8									PMC_8	Pacc40_8											Ramsey_9											Tweety_gp8			
137	1	118																			Che8_82																																																													
139	14	119.5714					Ardmore_69	BPs_58			BOOMER_87	Brujita_51									Che8_89						Corndog_25							Fruitloop_71			Halo56	Hope_57	Island3_51								Llij_79									PMC_80	Pacc40_75																						Tweety_gp84			
141	10	72.3					Ardmore_72				BOOMER_89										Che8_91		Che9d_96											Fruitloop_86													Llij_82									PMC_83	Pacc40_82											Ramsey_90											Tweety_gp87			
144	8	84.875					Ardmore_76														Che8_98		Che9d_101																								Llij_87									PMC_88	Pacc40_87											Ramsey_96											Tweety_gp92			
145	9	85.5556					Ardmore_77				BOOMER_95										Che8_99		Che9d_103																								Llij_88				Omega_62					PMC_91												Ramsey_97											Tweety_gp93			
146	5	73.6	244_2																					Cjw1_1																			Kostya_3																			Porky_2				Pumpkin_2																
149	7	140.8571	244_101																					Cjw1_102																			Kostya_100			LeBron_81																Porky_99				Pumpkin_102																Wildcat_78
151	5	122.6	244_103																					Cjw1_104																			Kostya_103																			Porky_101				Pumpkin_104																
152	5	96	244_104																					Cjw1_105																			Kostya_104																			Porky_102				Pumpkin_105																
153	6	105.3333	244_105																					Cjw1_106																			Kostya_105			LeBron_89																Porky_103				Pumpkin_106																
155	5	403.4	244_12																					Cjw1_11																			Kostya_12																			Porky_10				Pumpkin_12																
156	5	93.2	244_110																					Cjw1_111																			Kostya_109																			Porky_107				Pumpkin_110																
163	5	57	244_119																					Cjw1_119																			Kostya_121																			Porky_116				Pumpkin_118																
164	5	497	244_13																					Cjw1_12																			Kostya_13																			Porky_11				Pumpkin_13																
166	4	84	244_121																					Cjw1_121																			Kostya_122																							Pumpkin_120																
169	5	66	244_124																					Cjw1_124																			Kostya_125																			Porky_122				Pumpkin_123																
174	5	59.8	244_14																					Cjw1_13																			Kostya_14																			Porky_12				Pumpkin_14																
175	5	85.2	244_131																					Cjw1_130																			Kostya_131																			Porky_130				Pumpkin_130																
176	4	122	244_132																					Cjw1_131																			Kostya_132																							Pumpkin_131																
177	6	150.6667	244_133																					Cjw1_132																			Kostya_133								Omega_228											Porky_133				Pumpkin_132																
178	8	109.25	244_134																					Cjw1_133																		Konstantine_51	Kostya_134																			Porky_135	Predator_PREDATR_46			Pumpkin_133																Wildcat_164
179	4	105	244_135																					Cjw1_134																																						Porky_136				Pumpkin_134																
180	6	75	244_137																					Cjw1_136																			Kostya_137																			Porky_138				Pumpkin_136																Wildcat_170
181	5	176.4	244_138																					Cjw1_137																			Kostya_138																			Porky_139				Pumpkin_137																
184	5	188	244_15																					Cjw1_14																			Kostya_15																			Porky_13				Pumpkin_15																
186	5	77.4	244_142																					Cjw1_141																			Kostya_142																			Porky_144				Pumpkin_141																
187	1	88																						Cjw1_142																																										
189	5	73	244_144																					Cjw1_144																			Kostya_145																			Porky_148				Pumpkin_144
191	5	126	244_17																					Cjw1_16																			Kostya_17																			Porky_15				Pumpkin_17
192	5	134	244_18																					Cjw1_17																			Kostya_18																			Porky_16				Pumpkin_18
194	6	142.1667	244_31																				Che9d_27	Cjw1_29																			Kostya_30																			Porky_29				Pumpkin_31
195	5	84.4	244_4																					Cjw1_3																			Kostya_5																			Porky_4				Pumpkin_4
199	3	59	244_41																					Cjw1_38																																										Pumpkin_41
202	4	64.5	244_43																					Cjw1_40																			Kostya_40																							Pumpkin_43
203	4	88.5															Cali_16							Cjw1_42						DD5_77																		Lockley_78																		
208	5	71	244_49																					Cjw1_49																			Kostya_49																			Porky_46				Pumpkin_50
209	5	148.4	244_6																					Cjw1_5																			Kostya_6																			Porky_5				Pumpkin_6
210	5	48	244_50																					Cjw1_50																			Kostya_50																			Porky_47				Pumpkin_51
211	5	131.4	244_51																					Cjw1_51																			Kostya_51																			Porky_48				Pumpkin_52
212	5	92.4	244_52																					Cjw1_52																			Kostya_52																			Porky_49				Pumpkin_53
213	5	79	244_54																					Cjw1_54																			Kostya_54																			Porky_52				Pumpkin_55
217	5	45	244_58																					Cjw1_58																			Kostya_58																			Porky_56				Pumpkin_59
218	5	281	244_59																					Cjw1_59																			Kostya_59																			Porky_57				Pumpkin_60																
219	3	79.6667	244_7																					Cjw1_6																																										Pumpkin_7																
220	6	48.3333	244_60																					Cjw1_60																			Kostya_60								Omega_106											Porky_58				Pumpkin_61																
221	5	92	244_61																					Cjw1_61																			Kostya_61																			Porky_59				Pumpkin_62																
222	5	101	244_62																					Cjw1_62																			Kostya_62																			Porky_61				Pumpkin_64																
224	6	82.8333	244_64																					Cjw1_64																			Kostya_64								Omega_151											Porky_63				Pumpkin_66																
225	7	53.7143	244_65																					Cjw1_65																			Kostya_65								Omega_118											Porky_64				Pumpkin_67													Tweety_gp42			
226	5	130.4	244_66			Angelica_53																		Cjw1_66				CrimD_53																																						Pumpkin_68																
227	5	120.6	244_67																					Cjw1_67																			Kostya_66																			Porky_65				Pumpkin_69																
229	7	104.5714	244_8																					Cjw1_7		Cooper_98																	Kostya_8							Nigel_94												Porky_6				Pumpkin_8																
230	6	242.1667	244_70																					Cjw1_70																			Kostya_69			LeBron_60																Porky_68				Pumpkin_72																
231	5	103	244_71																					Cjw1_71																			Kostya_70																			Porky_69				Pumpkin_73																
232	5	156	244_72																					Cjw1_72																			Kostya_71																			Porky_70				Pumpkin_74																
235	5	77	244_76																					Cjw1_76																			Kostya_75																			Porky_74				Pumpkin_78																
236	14	134.6429	244_77													Bxz2_62				Che12_66				Cjw1_77					D29_61			Eagle_60											Kostya_76	L5_gene61		LeBron_84					Omega_177							Peaches_59				Porky_75				Pumpkin_79																Wildcat_134
237	6	87.3333	244_79																					Cjw1_79																			Kostya_78			LeBron_52																Porky_77				Pumpkin_81																
239	5	92.4	244_84																					Cjw1_84																			Kostya_83																			Porky_82				Pumpkin_86																
240	5	73	244_85																					Cjw1_85																			Kostya_84																			Porky_83				Pumpkin_87																
241	4	121																						Cjw1_86																			Kostya_85																			Porky_84				Pumpkin_88																
242	7	122.2857	244_87																					Cjw1_87																			Kostya_86						Myrna_199													Porky_85				Pumpkin_89																Wildcat_85
243	5	64	244_88																					Cjw1_88																			Kostya_87																			Porky_86				Pumpkin_90																
245	5	69.6	244_10																					Cjw1_9																			Kostya_10																			Porky_8				Pumpkin_10																
247	2	90																						Cjw1_92																																										Pumpkin_94																
248	7	439.4286	244_92																					Cjw1_93																			Kostya_91			LeBron_85					Omega_162											Porky_90				Pumpkin_95																
250	5	52	244_95																					Cjw1_96																			Kostya_94																			Porky_93				Pumpkin_98																
252	5	111	244_98																					Cjw1_98																			Kostya_97																			Porky_96				Pumpkin_100																
253	7	175.4286	244_99																					Cjw1_99																			Kostya_98			LeBron_80					Omega_142											Porky_97				Pumpkin_101																
255	8	58.875														Bxz2_18				Che12_19									D29_18			Eagle_15												L5_gene18														Peaches_16							Pukovnik_19				RedRock_20													
261	4	152.75														Bxz2_38													D29_36.1			Eagle_35																										Peaches_35																								
263	5	356.6														Bxz2_4																Eagle_3																										Peaches_4							Pukovnik_7				RedRock_7													
264	1	61														Bxz2_41																																																																		
265	1	64														Bxz2_42																																																																		
266	1	60														Bxz2_43																																																													
267	1	62														Bxz2_45																																																													
268	8	122.5														Bxz2_46				Che12_49									D29_46			Eagle_46												L5_gene46														Peaches_46							Pukovnik_46				RedRock_49								
270	8	238.875														Bxz2_48				Che12_51									D29_48			Eagle_48												L5_gene48														Peaches_48							Pukovnik_48				RedRock_51								
271	8	680.625														Bxz2_50				Che12_53									D29_50			Eagle_50												L5_gene50														Peaches_50							Pukovnik_50				RedRock_53								
272	1	60														Bxz2_52																																																													
273	1	49														Bxz2_56																																																													
274	2	169														Bxz2_6						Che9c_22																																																							
276	6	277.1667														Bxz2_61													D29_59.2			Eagle_59																										Peaches_58							Pukovnik_62				RedRock_64								
278	1	20														Bxz2_66																																																													
279	9	65.6667				Angelica_80										Bxz2_68				Che12_75						Cooper_80		CrimD_83				Eagle_65																		Nigel_75								Peaches_64																			TM4_gp84
280	7	73.8571														Bxz2_69				Che12_76									D29_68.1			Eagle_66																										Peaches_65							Pukovnik_69				RedRock_71								
282	1	46														Bxz2_71																																																													
284	2	58														Bxz2_76				Che12_83																																																									
285	2	73														Bxz2_77				Che12_84																																																									
286	2	82														Bxz2_78																																																					RedRock_79								
287	4	251.25														Bxz2_79				Che12_86																								L5_gene77																									RedRock_84
288	3	88.3333														Bxz2_80				Che12_89																								L5_gene80																									
289	1	71														Bxz2_82																																																					
292	4	238.5														Bxz2_85													D29_88															L5_gene88																									RedRock_94
293	1	40														Bxz2_87																																																					
294	1	152																				Che9c_1																																															
297	2	82.5																				Che9c_20													Giles_gp26																																		
298	1	161																				Che9c_28																																															
299	1	132																				Che9c_29																																															
301	1	127																				Che9c_30																																															
302	1	90																				Che9c_31																																															
303	1	169																				Che9c_32																																															
304	1	129																				Che9c_33																																															
305	1	111																				Che9c_34																																															
306	1	442																				Che9c_35																																															
307	1	236																				Che9c_36																																															
308	1	90																				Che9c_37																	
309	1	231																				Che9c_38																	
310	1	75																				Che9c_42																	
311	1	147																				Che9c_43																	
312	1	52																				Che9c_44																	
313	1	440																				Che9c_45																	
314	1	77																				Che9c_47																	
316	3	100.3333										Brujita_37										Che9c_51																	Island3_37
318	3	92.3333										Brujita_41										Che9c_55																	Island3_41
320	3	58										Brujita_43										Che9c_57																	Island3_43
321	1	74																				Che9c_58																	
322	3	524.3333										Brujita_7										Che9c_6																	Island3_7
323	5	351.6			Angel_42			BPs_42														Che9c_60															Halo42	Hope_42	
324	3	354.3333										Brujita_49										Che9c_61																	Island3_49
325	3	76.3333										Brujita_50										Che9c_62																	Island3_50
326	3	104										Brujita_52										Che9c_63																	Island3_52
327	3	126.3333										Brujita_53										Che9c_64																	Island3_53																																										
328	3	487.6667									BOOMER_72											Che9c_65																																		PMC_64																									
329	1	80																				Che9c_66																																																											
330	1	71																				Che9c_67																																																											
331	1	386																				Che9c_68																																																											
332	1	141																				Che9c_69																																																											
333	3	92.6667										Brujita_8										Che9c_7																	Island3_8																																										
334	3	300.3333										Brujita_61										Che9c_70																	Island3_62																																										
335	2	88.5																				Che9c_74																	Island3_66																																										
337	1	45																				Che9c_76																																																											
338	1	104																				Che9c_79																																																											
339	5	182										Brujita_9										Che9c_8					Corndog_43												Island3_9												Omega_25																														
340	1	92																				Che9c_81																																																											
342	3	96.6667										Brujita_74										Che9c_84																	Island3_76																																										
344	2	106																																																																	Qyrzula_10				Rosebush_10										
345	15	134																	Chah_7						Colbert_7	Cooper_8							Fang_7																	Nigel_6		Orion_7		PG1_7					PHAEDRUS_9	Phlyer_10	Pipefish_10			Puhltonio_7			Qyrzula_11				Rosebush_11	Scoot17C_7									UncleHowie_7
346	15	635.2																	Chah_8						Colbert_8	Cooper_9							Fang_8																	Nigel_7		Orion_8		PG1_8					PHAEDRUS_10	Phlyer_11	Pipefish_11			Puhltonio_8			Qyrzula_12				Rosebush_12	Scoot17C_8									UncleHowie_8
347	15	839.1333																	Chah_9						Colbert_9	Cooper_10							Fang_9																	Nigel_8		Orion_9		PG1_9					PHAEDRUS_11	Phlyer_12	Pipefish_12			Puhltonio_9			Qyrzula_13				Rosebush_13	Scoot17C_9									UncleHowie_9
349	15	267.4																	Chah_13						Colbert_13	Cooper_13							Fang_13																	Nigel_11		Orion_13		PG1_13					PHAEDRUS_14	Phlyer_15	Pipefish_15			Puhltonio_13			Qyrzula_15				Rosebush_16	Scoot17C_13									UncleHowie_13
350	15	261.4																	Chah_14						Colbert_14	Cooper_14							Fang_14																	Nigel_12		Orion_14		PG1_14					PHAEDRUS_15	Phlyer_16	Pipefish_16			Puhltonio_14			Qyrzula_16				Rosebush_17	Scoot17C_14									UncleHowie_14
351	5	162.8																																																									PHAEDRUS_17	Phlyer_18	Pipefish_18						Qyrzula_17				Rosebush_18										
352	5	159.4																																																									PHAEDRUS_18	Phlyer_19	Pipefish_19						Qyrzula_18				Rosebush_19										
353	2	380.5																																																																	Qyrzula_2				Rosebush_2										
354	5	110																																																									PHAEDRUS_19	Phlyer_20	Pipefish_20						Qyrzula_19				Rosebush_20										
355	11	71.3636																	Chah_95						Colbert_91								Fang_94		Giles_gp4																	Orion_91		PG1_91										Puhltonio_89			Qyrzula_21				Rosebush_23	Scoot17C_93									UncleHowie_89
356	15	240.4																	Chah_23						Colbert_22	Cooper_20							Fang_22																	Nigel_18		Orion_22		PG1_22					PHAEDRUS_21	Phlyer_23	Pipefish_23			Puhltonio_22			Qyrzula_22				Rosebush_24	Scoot17C_22									UncleHowie_22
357	15	178.2																	Chah_24						Colbert_23	Cooper_21							Fang_23																	Nigel_19		Orion_23		PG1_23					PHAEDRUS_22	Phlyer_24	Pipefish_24			Puhltonio_23			Qyrzula_23				Rosebush_25	Scoot17C_23									UncleHowie_23
358	15	115.2667																	Chah_25						Colbert_24	Cooper_22							Fang_24																	Nigel_20		Orion_24		PG1_24					PHAEDRUS_23	Phlyer_25	Pipefish_25			Puhltonio_24			Qyrzula_24				Rosebush_26	Scoot17C_24									UncleHowie_24
359	15	133.8667																	Chah_26						Colbert_25	Cooper_23							Fang_25																	Nigel_21		Orion_25		PG1_25					PHAEDRUS_24	Phlyer_26	Pipefish_26			Puhltonio_25			Qyrzula_25				Rosebush_27	Scoot17C_25									UncleHowie_25
361	2	235																																																																	Qyrzula_3				Rosebush_3										
362	15	476.9333																	Chah_30						Colbert_29	Cooper_26							Fang_29																	Nigel_24		Orion_29		PG1_29					PHAEDRUS_27	Phlyer_29	Pipefish_30			Puhltonio_29			Qyrzula_28				Rosebush_30	Scoot17C_29									UncleHowie_29
363	15	359.8																	Chah_31						Colbert_30	Cooper_27							Fang_30																	Nigel_25		Orion_30		PG1_30					PHAEDRUS_28	Phlyer_30	Pipefish_31			Puhltonio_30			Qyrzula_29				Rosebush_31	Scoot17C_30									UncleHowie_30
364	16	127.875																	Chah_35						Colbert_34	Cooper_31							Fang_34													LeBron_22				Nigel_29		Orion_34		PG1_34					PHAEDRUS_32	Phlyer_34	Pipefish_36			Puhltonio_34			Qyrzula_32				Rosebush_34	Scoot17C_34									UncleHowie_34
365	15	129.8667																	Chah_36						Colbert_35	Cooper_32							Fang_35																	Nigel_30		Orion_35		PG1_35					PHAEDRUS_33	Phlyer_35	Pipefish_37			Puhltonio_35			Qyrzula_33				Rosebush_35	Scoot17C_35									UncleHowie_35
368	2	143																																																																	Qyrzula_4				Rosebush_4										
371	15	147.1333																	Chah_47						Colbert_46	Cooper_42							Fang_46																	Nigel_40		Orion_46		PG1_46					PHAEDRUS_42	Phlyer_44	Pipefish_46			Puhltonio_46			Qyrzula_42				Rosebush_44	Scoot17C_46									UncleHowie_46
375	2	237																																																																	Qyrzula_5				Rosebush_5										
376	15	572.6667																	Chah_54						Colbert_52	Cooper_48							Fang_53																	Nigel_47		Orion_53		PG1_53					PHAEDRUS_49	Phlyer_52	Pipefish_54			Puhltonio_52			Qyrzula_48				Rosebush_50	Scoot17C_53									UncleHowie_52
382	15	162.2																	Chah_63						Colbert_60	Cooper_56							Fang_63																	Nigel_56		Orion_63		PG1_62					PHAEDRUS_58	Phlyer_62	Pipefish_63			Puhltonio_61			Qyrzula_54				Rosebush_58	Scoot17C_62									UncleHowie_60
384	2	191																																																																	Qyrzula_6				Rosebush_6										
386	1	89																																																																					Rosebush_61										
389	2	113																																																																	Qyrzula_59				Rosebush_64										
390	15	219.8																	Chah_72						Colbert_68	Cooper_69							Fang_71																	Nigel_65		Orion_70		PG1_70					PHAEDRUS_66	Phlyer_71	Pipefish_74			Puhltonio_68			Qyrzula_60				Rosebush_65	Scoot17C_71									UncleHowie_67
392	2	118.5																																																																	Qyrzula_62				Rosebush_67										
393	15	194.4																	Chah_77						Colbert_73	Cooper_73							Fang_76																	Nigel_69		Orion_75		PG1_75					PHAEDRUS_72	Phlyer_77	Pipefish_79			Puhltonio_73			Qyrzula_63				Rosebush_68	Scoot17C_76									UncleHowie_72
395	2	77.5																																																																	Qyrzula_65				Rosebush_70										
396	1	164																																																																					Rosebush_71										
397	2	72.5																																																																	Qyrzula_66				Rosebush_72										
398	2	102.5																																																																	Qyrzula_67				Rosebush_73										
400	2	72.5																																																																	Qyrzula_69				Rosebush_75										
401	2	103.5																																																																	Qyrzula_70				Rosebush_76										
403	4	69.5																								Cooper_90																								Nigel_84																	Qyrzula_72				Rosebush_79										
405	2	159.5																																																																	Qyrzula_73				Rosebush_80										
406	2	73																																																																	Qyrzula_74				Rosebush_81										
407	15	215.2																	Chah_99						Colbert_95	Cooper_91							Fang_97																	Nigel_85		Orion_95		PG1_95					PHAEDRUS_91	Phlyer_96	Pipefish_95			Puhltonio_92			Qyrzula_75				Rosebush_82	Scoot17C_97									UncleHowie_93
411	1	45																																																																					Rosebush_86										
412	2	116																																																																	Qyrzula_79				Rosebush_87										
414	2	63																																																																	Qyrzula_80				Rosebush_89										
417	1	89																									Corndog_1																																																						
418	1	87																									Corndog_10																																																						
419	1	60																									Corndog_100																																																						
420	1	109																									Corndog_101																																																						
421	1	135																									Corndog_102																																																						
422	1	134																									Corndog_103																																																						
424	3	88.3333																									Corndog_105		D29_86															L5_gene86																																						
425	1	71																									Corndog_106																																																							
426	1	110																									Corndog_107																																																							
427	1	73																									Corndog_108																																																							
428	1	84																									Corndog_109																																																							
430	3	77.6667																									Corndog_111																			LeBron_34																																				Wildcat_2
431	2	89.5																									Corndog_112																																				Predator_PREDATR_45																			
432	1	51																									Corndog_113																																																							
433	1	66																									Corndog_115																																																							
435	1	134																									Corndog_119																																																							
436	1	244																									Corndog_12																																																							
437	1	201																									Corndog_120																																																							
438	1	212																									Corndog_121																																																							
439	1	240																									Corndog_122																																																							
440	4	92.75				Angelica_55																					Corndog_13	CrimD_55																																																	TM4_gp54					
441	4	280.25				Angelica_61																					Corndog_15	CrimD_62																																																	TM4_gp59					
442	1	51																									Corndog_16												
445	1	127																									Corndog_19												
446	1	70																									Corndog_2												
447	1	75																									Corndog_20												
448	1	76																									Corndog_21												
450	3	76										Brujita_40															Corndog_23												Island3_40
451	1	102																									Corndog_26												
453	1	109																									Corndog_29												
454	1	105																									Corndog_3												
455	1	156																									Corndog_30												
458	3	295										Brujita_72															Corndog_36												Island3_74
459	1	221																									Corndog_39												
462	1	410																									Corndog_41												
463	1	82																									Corndog_42												
464	1	45																									Corndog_44												
465	1	106																									Corndog_46												
466	1	141																									Corndog_47																																																	
467	1	156																									Corndog_5																																																	
468	6	61.1667													Bxz1_44			Catera_43									Corndog_51																																											Rizal_43			ScottMcG_43			Spud_45
469	1	63																									Corndog_52																																																	
470	1	151																									Corndog_53																																																	
474	1	98																									Corndog_71																																																	
475	2	98																					Che9d_34				Corndog_72																																																	
476	1	158																									Corndog_73																																																	
477	1	165																									Corndog_74																																																	
478	1	146																									Corndog_75																																																	
479	1	135																									Corndog_76																																																	
480	1	79																									Corndog_77																																																	
482	1	84																									Corndog_79																																																	
483	1	64																									Corndog_8																																																	
484	1	59																									Corndog_80																																																	
485	1	143																									Corndog_81																																																	
486	2	243																									Corndog_82																			LeBron_117
487	1	210																									Corndog_83																			
488	1	392																									Corndog_84																			
489	1	73																									Corndog_85																			
490	1	90																									Corndog_86																			
491	1	75																									Corndog_88																			
494	1	502																									Corndog_90																			
495	1	112																									Corndog_91																			
496	1	149																									Corndog_92																			
497	1	113																									Corndog_93																			
498	1	266																									Corndog_95																			
499	1	566																									Corndog_96																			
501	1	142																									Corndog_98																			
502	1	96																									Corndog_99																			
505	1	92																					Che9d_102																							
506	1	58																					Che9d_11																							
507	1	90																					Che9d_12																																													
508	1	134																					Che9d_13																																													
510	1	227																					Che9d_15																																													
512	3	84									BOOMER_2												Che9d_2																																													Ramsey_2
513	1	107																					Che9d_21																																													
514	1	102																					Che9d_22																																													
515	1	233																					Che9d_23																																													
517	1	46																					Che9d_33																																													
518	1	99																					Che9d_38																																													
519	1	78																					Che9d_39																																													
520	1	129																					Che9d_40																																													
523	1	99																					Che9d_44																																													
524	1	75																					Che9d_46																																													
526	1	95																					Che9d_51																																													
527	1	90																					Che9d_52																																													
528	1	100																					Che9d_53																																													
529	2	64																					Che9d_56																							LeBron_40																																	
530	1	81																					Che9d_59																																																								
531	1	93																					Che9d_61																																																								
534	2	154																					Che9d_73																																		Pacc40_57																						
535	2	325																					Che9d_74																																		Pacc40_58																						
537	9	63.6667					Ardmore_63				BOOMER_80												Che9d_89											Fruitloop_73													Llij_72									PMC_73	Pacc40_71											Ramsey_82											Tweety_gp78
538	5	162.2			Angel_9			BPs_9															Che9d_9														Halo9	Hope_9																																									
539	3	80.6667									BOOMER_94												Che9d_90																																	PMC_90																							
541	1	53																					Che9d_97																																																								
542	8	84.75													Bxz1_1		Cali_1	Catera_1													ET08_1														LRRHood_1																									Rizal_1			ScottMcG_1			Spud_1			
544	8	72.625													Bxz1_101		Cali_99	Catera_100													ET08_92														LRRHood_98																									Rizal_99			ScottMcG_100			Spud_103			
545	8	53.875													Bxz1_102		Cali_100	Catera_101													ET08_93																		Myrna_101																					Rizal_100			ScottMcG_101			Spud_104			
547	8	429.25													Bxz1_104		Cali_102	Catera_103													ET08_95														LRRHood_100																									Rizal_102			ScottMcG_103			Spud_106			
548	8	70													Bxz1_105		Cali_103	Catera_104													ET08_96														LRRHood_101																									Rizal_103			ScottMcG_104			Spud_107			
551	8	86.125													Bxz1_109		Cali_107	Catera_108													ET08_100														LRRHood_105																									Rizal_107			ScottMcG_108			Spud_111			
552	8	34.5													Bxz1_11		Cali_7	Catera_7													ET08_6														LRRHood_7																									Rizal_7			ScottMcG_7			Spud_12			
557	9	95.3333													Bxz1_116		Cali_114	Catera_115													ET08_107														LRRHood_112				Myrna_116																					Rizal_114			ScottMcG_115			Spud_118
558	8	167													Bxz1_118		Cali_116	Catera_117													ET08_109														LRRHood_114																									Rizal_116			ScottMcG_117			Spud_120
559	9	329													Bxz1_119		Cali_117	Catera_118													ET08_110														LRRHood_115				Myrna_118																					Rizal_117			ScottMcG_118			Spud_121
560	8	70.375													Bxz1_12		Cali_9	Catera_9													ET08_8														LRRHood_9																									Rizal_9			ScottMcG_9			Spud_13
561	9	198													Bxz1_120		Cali_118	Catera_119													ET08_111														LRRHood_116				Myrna_119																					Rizal_118			ScottMcG_119			Spud_122
562	8	266													Bxz1_121		Cali_119	Catera_120													ET08_112														LRRHood_117																									Rizal_119			ScottMcG_120			Spud_123
563	9	151.5556													Bxz1_122		Cali_120	Catera_121													ET08_113														LRRHood_118				Myrna_120																					Rizal_120			ScottMcG_121			Spud_124
564	9	237.2222													Bxz1_123		Cali_121	Catera_122													ET08_114														LRRHood_119				Myrna_121																					Rizal_121			ScottMcG_122			Spud_125
565	9	155.1111													Bxz1_125		Cali_123	Catera_124													ET08_116														LRRHood_121				Myrna_123																					Rizal_123			ScottMcG_124			Spud_127
567	18	239.2778													"Bxz1_127, Bxz1_128"		"Cali_125, Cali_126"	"Catera_126, Catera_127"													"ET08_118, ET08_119"														"LRRHood_123, LRRHood_124"				"Myrna_126, Myrna_127"																					"Rizal_125, Rizal_126"			"ScottMcG_126, ScottMcG_127"			"Spud_129, Spud_130"
568	9	754.7778													Bxz1_129		Cali_127	Catera_128													ET08_120														LRRHood_125				Myrna_128																					Rizal_127			ScottMcG_128			Spud_131
569	9	228.4444													Bxz1_130		Cali_128	Catera_129													ET08_121														LRRHood_126				Myrna_129																					Rizal_128			ScottMcG_129			Spud_132
570	9	55.8889													Bxz1_131		Cali_129	Catera_130													ET08_122														LRRHood_127				Myrna_130																					Rizal_129			ScottMcG_130			Spud_133
571	9	196.1111													Bxz1_132		Cali_130	Catera_131													ET08_123														LRRHood_128				Myrna_131																					Rizal_130			ScottMcG_131			Spud_134
572	9	138.2222													Bxz1_136		Cali_134	Catera_135													ET08_127														LRRHood_132				Myrna_135																					Rizal_134			ScottMcG_135			Spud_138
573	9	579.1111													Bxz1_137		Cali_135	Catera_136													ET08_128														LRRHood_133				Myrna_136																					Rizal_135			ScottMcG_136			Spud_139
574	8	110.625													Bxz1_139		Cali_137	Catera_137													ET08_129														LRRHood_135																									Rizal_136			ScottMcG_137			Spud_140					
575	4	55													Bxz1_14																																		Myrna_15																								ScottMcG_11			Spud_15					
577	9	450.6667													Bxz1_142		Cali_140	Catera_140													ET08_132														LRRHood_138				Myrna_137																					Rizal_139			ScottMcG_140			Spud_143					
578	10	109.8													Bxz1_144		Cali_142	Catera_142													ET08_134			Fruitloop_70											LRRHood_140						Omega_223																			Rizal_141			ScottMcG_142			Spud_145					
579	8	118.375													Bxz1_145		Cali_143	Catera_143													ET08_135														LRRHood_141																									Rizal_142			ScottMcG_143			Spud_146					
580	8	157													Bxz1_146		Cali_144	Catera_144													ET08_136														LRRHood_142																									Rizal_143			ScottMcG_144			Spud_147					
581	9	107.2222													Bxz1_148		Cali_146	Catera_146													ET08_138				Giles_gp45										LRRHood_144																									Rizal_145			ScottMcG_146			Spud_149					
582	8	81													Bxz1_149		Cali_147	Catera_147													ET08_139														LRRHood_145																									Rizal_146			ScottMcG_147			Spud_150					
583	5	196.8													Bxz1_15		Cali_11																												LRRHood_11																												ScottMcG_12			Spud_16					
584	8	75.5													Bxz1_150		Cali_148	Catera_148													ET08_140														LRRHood_146																									Rizal_147			ScottMcG_148			Spud_151					
585	8	93													Bxz1_153		Cali_152	Catera_152													ET08_144														LRRHood_150																									Rizal_151			ScottMcG_152			Spud_155					
586	9	123.3333													Bxz1_154		Cali_153	Catera_153													ET08_145														LRRHood_151				Myrna_84																					Rizal_152			ScottMcG_153			Spud_156					
589	8	158													Bxz1_178		Cali_181	Catera_182													ET08_175														LRRHood_180																									Rizal_181			ScottMcG_181			Spud_183					
590	9	615													Bxz1_179		Cali_182	Catera_183													ET08_176														LRRHood_181				Myrna_176																					Rizal_182			ScottMcG_182			Spud_184					
592	19	94.5263													Bxz1_180		Cali_183	Catera_184	Chah_19						Colbert_19	Cooper_19					ET08_177		Fang_19												LRRHood_182				Myrna_100	Nigel_17		Orion_19		PG1_19										Puhltonio_19						Rizal_183		Scoot17C_19	ScottMcG_183			Spud_185					UncleHowie_19
594	8	68													Bxz1_182		Cali_185	Catera_186													ET08_179														LRRHood_184																									Rizal_185			ScottMcG_185			Spud_187					
595	8	58													Bxz1_183		Cali_186	Catera_187													ET08_180														LRRHood_185																									Rizal_186			ScottMcG_186			Spud_188		
596	8	96.375													Bxz1_184		Cali_187	Catera_188													ET08_181														LRRHood_186																									Rizal_187			ScottMcG_187			Spud_189		
597	9	255													Bxz1_185		Cali_188	Catera_189													ET08_182														LRRHood_187				Myrna_180																					Rizal_188			ScottMcG_188			Spud_190		
599	9	227.3333													Bxz1_187		Cali_191	Catera_191													ET08_185														LRRHood_190				Myrna_182																					Rizal_190			ScottMcG_191			Spud_192		
600	9	334													Bxz1_188		Cali_192	Catera_192													ET08_186														LRRHood_191				Myrna_183																					Rizal_191			ScottMcG_192			Spud_193		
601	9	153.7778													Bxz1_189		Cali_193	Catera_193													ET08_187														LRRHood_192				Myrna_184																					Rizal_192			ScottMcG_193			Spud_194		
602	9	128.1111													Bxz1_190		Cali_194	Catera_194													ET08_188														LRRHood_193				Myrna_185																					Rizal_193			ScottMcG_194			Spud_195		
603	3	124													Bxz1_191																ET08_189														LRRHood_194																																	
604	9	263													Bxz1_192		Cali_195	Catera_195													ET08_190														LRRHood_195				Myrna_186																					Rizal_194			ScottMcG_195			Spud_196		
605	8	68													Bxz1_194		Cali_197	Catera_197													ET08_192														LRRHood_197																									Rizal_196			ScottMcG_197			Spud_198		
606	8	79													Bxz1_196		Cali_199														ET08_194														LRRHood_199				Myrna_189																					Rizal_198			ScottMcG_199			Spud_200		
607	9	210.4444													Bxz1_197		Cali_200	Catera_199													ET08_195														LRRHood_200				Myrna_190																					Rizal_199			ScottMcG_200			Spud_201		
608	9	321.4444													Bxz1_198		Cali_201	Catera_200													ET08_196														LRRHood_201				Myrna_191																					Rizal_200			ScottMcG_201			Spud_202		
609	18	1120.7222		Adjutor_65					Barnyard_80				Butterscotch_65		Bxz1_199		Cali_202	Catera_201													ET08_197					Gumball_66						Konstantine_80			LRRHood_202				Myrna_192				PBI1_63		PLot_66								Predator_PREDATR_76							Rizal_201			ScottMcG_202			Spud_203		Troll4_66
610	8	66.875													Bxz1_2		Cali_2	Catera_2													ET08_2														LRRHood_2																									Rizal_2			ScottMcG_2			Spud_2		
611	10	114.4													Bxz1_20		Cali_20	Catera_15													ET08_15												Kostya_7		LRRHood_17																							Ramsey_85		Rizal_15			ScottMcG_18			Spud_21		
612	7	119.8571													Bxz1_200		Cali_203	Catera_202													ET08_198														LRRHood_203																												ScottMcG_204			Spud_204
613	9	125													Bxz1_202		Cali_205	Catera_204													ET08_200														LRRHood_205				Myrna_195																					Rizal_204			ScottMcG_206			Spud_206
614	8	51													Bxz1_203		Cali_206	Catera_205													ET08_201														LRRHood_206																									Rizal_205			ScottMcG_207			Spud_207
616	9	236.7778													Bxz1_206		Cali_209	Catera_208													ET08_204														LRRHood_209				Myrna_200																					Rizal_208			ScottMcG_210			Spud_210
619	9	266.1111													Bxz1_209		Cali_212	Catera_211													ET08_207														LRRHood_212				Myrna_203																					Rizal_211			ScottMcG_213			Spud_213
622	9	340.2222													Bxz1_211		Cali_214	Catera_213													ET08_209														LRRHood_214				Myrna_205																					Rizal_213			ScottMcG_215			Spud_215
623	8	77.25													Bxz1_212		Cali_215	Catera_214													ET08_210														LRRHood_215																									Rizal_214			ScottMcG_216			Spud_216
625	9	148.3333													Bxz1_215		Cali_219	Catera_218													ET08_214														LRRHood_219				Myrna_217																					Rizal_218			ScottMcG_220			Spud_220
626	8	89.125													Bxz1_216		Cali_220	Catera_219													ET08_215														LRRHood_220																									Rizal_219			ScottMcG_221			Spud_221
627	8	124.375													Bxz1_217		Cali_221	Catera_220													ET08_216														LRRHood_221																									Rizal_220			ScottMcG_222			Spud_222
628	8	117													Bxz1_218		Cali_222	Catera_221													ET08_217														LRRHood_222																									Rizal_221			ScottMcG_223			Spud_223
629	8	77.625													Bxz1_219		Cali_223	Catera_222													ET08_218														LRRHood_223																									Rizal_222			ScottMcG_224			Spud_224
630	8	94													Bxz1_22		Cali_22	Catera_19													ET08_17														LRRHood_19																									Rizal_19			ScottMcG_22			Spud_23
631	9	552.7778													Bxz1_220		Cali_224	Catera_223													ET08_220														LRRHood_225				Myrna_227																					Rizal_223			ScottMcG_225			Spud_226
632	9	119.4444													Bxz1_221		Cali_225	Catera_224													ET08_221														LRRHood_226				Myrna_228																					Rizal_224			ScottMcG_226			Spud_227
633	8	80.625													Bxz1_222		Cali_226	Catera_225													ET08_222														LRRHood_227																									Rizal_225			ScottMcG_227			Spud_228
635	8	130													Bxz1_224		Cali_228	Catera_227													ET08_224														LRRHood_229																									Rizal_227			ScottMcG_229			Spud_230
636	8	68.75													Bxz1_225		Cali_229	Catera_228													ET08_225														LRRHood_230																									Rizal_228			ScottMcG_230			Spud_231
637	8	223													Bxz1_228		Cali_232	Catera_231													ET08_228														LRRHood_234																									Rizal_231			ScottMcG_234			Spud_234
638	8	75													Bxz1_23		Cali_23	Catera_20													ET08_18														LRRHood_20																									Rizal_20			ScottMcG_23			Spud_24
639	8	97.125													Bxz1_230		Cali_234	Catera_233													ET08_230														LRRHood_236																									Rizal_233			ScottMcG_236			Spud_236
640	8	136													Bxz1_237		Cali_241	Catera_240													ET08_237														LRRHood_243																									Rizal_240			ScottMcG_243			Spud_243
644	8	81													Bxz1_242		Cali_246	Catera_245													ET08_242														LRRHood_248																									Rizal_245			ScottMcG_248			Spud_248
645	8	76.875													Bxz1_243		Cali_247	Catera_246													ET08_243														LRRHood_249																									Rizal_246			ScottMcG_249			Spud_249
647	8	80.25													Bxz1_245		Cali_249	Catera_248													ET08_245														LRRHood_251																									Rizal_248			ScottMcG_251			Spud_251
648	6	143.8333													Bxz1_246		Cali_250														ET08_246														LRRHood_252																									Rizal_249						Spud_252
649	8	368.625													Bxz1_247		Cali_251	Catera_249													ET08_247														LRRHood_253																									Rizal_250			ScottMcG_252			Spud_253
651	8	88.75													Bxz1_249		Cali_253	Catera_251													ET08_249														LRRHood_255																									Rizal_252			ScottMcG_254			Spud_255
652	4	91													Bxz1_25			Catera_22																																																				Rizal_22						Spud_26
653	8	442													Bxz1_250		Cali_254	Catera_252													ET08_250														LRRHood_256																									Rizal_253			ScottMcG_255			Spud_256
654	8	78													Bxz1_251		Cali_255	Catera_253													ET08_251														LRRHood_257																									Rizal_254			ScottMcG_256			Spud_257
656	8	66													Bxz1_28		Cali_28	Catera_26													ET08_23														LRRHood_25																									Rizal_26			ScottMcG_28			Spud_30
657	8	313.75													Bxz1_29		Cali_29	Catera_27													ET08_24														LRRHood_26																									Rizal_27			ScottMcG_29			Spud_31
659	8	120													Bxz1_30		Cali_30	Catera_28													ET08_25														LRRHood_27																									Rizal_28			ScottMcG_30			Spud_32
661	8	116													Bxz1_32		Cali_32	Catera_30													ET08_27														LRRHood_29																									Rizal_30			ScottMcG_32			Spud_34
662	8	95													Bxz1_33		Cali_33	Catera_31													ET08_28														LRRHood_30																									Rizal_31			ScottMcG_33			Spud_35
663	8	53													Bxz1_34		Cali_34	Catera_32													ET08_29														LRRHood_31																									Rizal_32			ScottMcG_34			Spud_36
664	6	72													Bxz1_35		Cali_35	Catera_33													ET08_30														LRRHood_32																									Rizal_33						
666	6	82													Bxz1_37		Cali_37	Catera_35													ET08_32														LRRHood_34																									Rizal_35						
667	9	109.4444													Bxz1_38		Cali_38	Catera_36													ET08_33														LRRHood_35				Myrna_30																					Rizal_36			ScottMcG_36			Spud_38
668	8	84													Bxz1_39		Cali_39	Catera_37													ET08_34														LRRHood_36																									Rizal_37			ScottMcG_37			Spud_39
670	8	56.75													Bxz1_40		Cali_40	Catera_38													ET08_35														LRRHood_37																									Rizal_38			ScottMcG_38			Spud_40
671	5	86.2													Bxz1_41			Catera_39																																																				Rizal_39			ScottMcG_39			Spud_41
672	5	82													Bxz1_42			Catera_41																																																				Rizal_41			ScottMcG_41			Spud_43
673	5	50													Bxz1_43			Catera_42																																																				Rizal_42			ScottMcG_42			Spud_44
675	8	96.875													Bxz1_46		Cali_43	Catera_44													ET08_37														LRRHood_39																									Rizal_44			ScottMcG_44			Spud_46
676	1	84													Bxz1_48																																																													
677	1	61													Bxz1_49																																																													
678	9	82.3333													Bxz1_50		Cali_47	Catera_48													ET08_41														LRRHood_47				Myrna_29																					Rizal_48			ScottMcG_48			Spud_50
679	8	96.5													Bxz1_52		Cali_49	Catera_50													ET08_43														LRRHood_49																									Rizal_50			ScottMcG_50			Spud_52
680	7	146													Bxz1_53		Cali_50	Catera_51													ET08_44																																							Rizal_51			ScottMcG_51			Spud_53
681	8	93.125													Bxz1_54		Cali_51	Catera_52													ET08_45														LRRHood_50																									Rizal_52			ScottMcG_52			Spud_54
682	8	124													Bxz1_55		Cali_52	Catera_53													ET08_46														LRRHood_51																									Rizal_53			ScottMcG_53			Spud_55
683	8	100													Bxz1_56		Cali_53	Catera_54													ET08_47														LRRHood_52																									Rizal_54			ScottMcG_54			Spud_56
684	8	83													Bxz1_58		Cali_55	Catera_56													ET08_49														LRRHood_54																									Rizal_56			ScottMcG_56			Spud_58
685	8	108													Bxz1_59		Cali_56	Catera_57													ET08_50														LRRHood_55																									Rizal_57			ScottMcG_57			Spud_59
686	6	135.5													Bxz1_60			Catera_58																															Myrna_48																					Rizal_58			ScottMcG_58			Spud_60
687	8	233.25													Bxz1_61		Cali_58	Catera_59													ET08_52														LRRHood_57																									Rizal_59			ScottMcG_59			Spud_61
688	8	103													Bxz1_62		Cali_59	Catera_60													ET08_53														LRRHood_58																									Rizal_60			ScottMcG_60			Spud_62
690	8	110.375													Bxz1_65		Cali_62	Catera_63													ET08_56														LRRHood_61																									Rizal_63			ScottMcG_63			Spud_65
691	8	120.75													Bxz1_66		Cali_63	Catera_65													ET08_57														LRRHood_63																									Rizal_64			ScottMcG_64			Spud_66
692	7	171													Bxz1_67		Cali_64	Catera_66													ET08_58																																							Rizal_65			ScottMcG_65			Spud_67
693	9	62.5556													Bxz1_68		Cali_65	Catera_67													ET08_59														LRRHood_64				Myrna_53																					Rizal_66			ScottMcG_66			Spud_68
694	9	411.7778													Bxz1_69		Cali_66	Catera_68													ET08_60														LRRHood_65				Myrna_67																					Rizal_67			ScottMcG_67			Spud_69
695	8	228.125													Bxz1_70		Cali_67	Catera_69													ET08_61														LRRHood_66																									Rizal_68			ScottMcG_68			Spud_70
696	1	91													Bxz1_71																																																													
698	8	244													Bxz1_74		Cali_69	Catera_72													ET08_63														LRRHood_68																									Rizal_71			ScottMcG_71			Spud_73
702	8	68.25													Bxz1_79		Cali_74	Catera_77													ET08_68														LRRHood_73																									Rizal_76			ScottMcG_75			Spud_78
703	2	119													Bxz1_8																																																													Spud_9
708	9	1204.5556													Bxz1_87		Cali_83	Catera_87													ET08_77														LRRHood_82				Myrna_87																					Rizal_86			ScottMcG_85			Spud_88
709	8	121.75													Bxz1_88		Cali_84														ET08_78														LRRHood_83				Myrna_88																					Rizal_87			ScottMcG_86			Spud_89
711	2	84													Bxz1_9																																																													Spud_10
713	9	235													Bxz1_91		Cali_88	Catera_90													ET08_82														LRRHood_87				Myrna_92																					Rizal_90			ScottMcG_90			Spud_93
714	9	82.1111													Bxz1_92		Cali_89	Catera_91													ET08_83														LRRHood_88				Myrna_93																					Rizal_91			ScottMcG_91			Spud_94
715	9	183.5556													Bxz1_93		Cali_90	Catera_92													ET08_84														LRRHood_89				Myrna_94																					Rizal_92			ScottMcG_92			Spud_95
716	9	180.1111													Bxz1_96		Cali_94	Catera_95													ET08_87														LRRHood_93				Myrna_98																					Rizal_95			ScottMcG_95			Spud_98
717	9	333.2222													Bxz1_97		Cali_95	Catera_96													ET08_88														LRRHood_94				Myrna_99																					Rizal_96			ScottMcG_96			Spud_99
718	2	126.5																																												LeBron_2					Omega_10																									
719	1	74																																																	Omega_102																									
720	1	83																																																	Omega_103																									
721	1	266																																																	Omega_105
722	1	125																																																	Omega_108
723	1	104																																																	Omega_109
724	1	71																																																	Omega_110
725	1	99																																																	Omega_111
726	1	44																																																	Omega_112
727	1	57																																																	Omega_113
728	1	74																																																	Omega_114
729	1	67																																																	Omega_115
731	1	64																																																	Omega_12
733	1	54																																																	Omega_122
734	1	278																																																	Omega_123
735	1	91																																																	Omega_125
736	1	184																																																	Omega_128
737	1	95																																																	Omega_130
738	1	103																																																	Omega_131
739	1	106																																																	Omega_133
740	1	102																																																	Omega_135
742	1	22																																																	Omega_143a
743	1	228																																																	Omega_144
744	1	219																																																	Omega_145
745	1	79																																																	Omega_146
746	1	39																																																	Omega_147
747	1	112																																																	Omega_149
748	1	477																																																	Omega_15
749	1	99																																																	Omega_150
750	1	101																																																	Omega_152
751	1	435																																																	Omega_153
752	1	195																																																	Omega_156
753	1	107																																																	Omega_157
754	2	79.5																																																	"Omega_158, Omega_185"
755	1	62																																																	Omega_161
758	1	71																																																	Omega_167
761	1	180																																																	Omega_171
763	1	83																																																	Omega_178
764	1	82																																																	Omega_179
765	1	169																																																	Omega_18
766	1	82																																																	Omega_180
768	1	71																																																	Omega_182
769	1	56																																																	Omega_184a
770	1	88																																																	Omega_186
771	1	110																																																	Omega_188
772	1	40																																																	Omega_189
773	1	101																																																	Omega_19
774	1	79																																																	Omega_190
776	1	104																																																	Omega_193
777	1	56																																																	Omega_194
778	1	146																																																	Omega_196
779	1	136																																																	Omega_197
780	1	72																																																	Omega_198
784	1	442																																																	Omega_203
785	1	157																																																	Omega_204
786	1	56																																																	Omega_207
787	1	86																																																	Omega_208
788	1	98																																																	Omega_209
789	2	246								Bethlehem_gp71																																									Omega_21
790	1	163																																																	Omega_210
791	2	172.5																																									Kostya_135								Omega_211
792	1	97																																																	Omega_212
793	1	169																																																	Omega_213
794	1	68																																																	Omega_214
796	1	75																																																	Omega_216
797	1	130																																																	Omega_217
798	1	76																																																	Omega_219
799	1	48																																																	Omega_221																													
800	1	90																																																	Omega_222																													
801	1	49																																																	Omega_224																													
802	1	107																																																	Omega_226																													
803	4	95.5																												DD5_85																		Lockley_88			Omega_227																													U2_gp78
804	1	242																																																	Omega_23																													
805	1	78																																																	Omega_231																													
806	1	135																																																	Omega_233																													
807	1	47																																																	Omega_234																													
808	1	86																																																	Omega_236																													
809	1	101																																																	Omega_237																													
810	1	47																																																	Omega_238																													
811	1	85																																																	Omega_24																													
812	1	149																																																	Omega_27																													
813	1	140																																																	Omega_28																													
814	1	83																																																	Omega_29																													
815	1	91																																																	Omega_30
816	1	173																																																	Omega_4
817	1	108																																																	Omega_49
818	1	87																																																	Omega_5
819	1	106																																																	Omega_54
820	1	38																																																	Omega_58
821	1	140																																																	Omega_59
823	1	74																																																	Omega_69
824	1	66																																																	Omega_70
825	2	152																																Fruitloop_82																	Omega_71
827	1	68																																																	Omega_73
828	1	88																																																	Omega_74
829	1	53																																																	Omega_8
830	1	71																																																	Omega_80
831	1	158																																																	Omega_88
832	1	61																																																	Omega_90
833	1	135																																																	Omega_91												
835	1	68																																																	Omega_93												
836	3	74.6667																												DD5_62																		Lockley_61			Omega_94												
837	1	56																																																	Omega_95												
838	1	122																																																	Omega_96												
839	1	42																																																	Omega_97												
841	1	53																																																	Omega_gp20												
844	1	72							Barnyard_100																																																						
845	1	73							Barnyard_101																																																						
847	1	123							Barnyard_103																																																						
849	1	123							Barnyard_105																																																						
850	1	46							Barnyard_106																																																						
851	1	86							Barnyard_107																																																						
852	1	73							Barnyard_109																																																						
853	1	115							Barnyard_11																																																						
856	3	240.3333							Barnyard_16																																	Konstantine_15																					Predator_PREDATR_14
858	9	264.6667		Adjutor_14					Barnyard_18				Butterscotch_13																							Gumball_12						Konstantine_17											PBI1_14		PLot_14								Predator_PREDATR_16															Troll4_13
861	9	146.1111		Adjutor_16					Barnyard_20				Butterscotch_15																							Gumball_14						Konstantine_19											PBI1_16		PLot_16								Predator_PREDATR_18															Troll4_15
862	9	404.8889		Adjutor_17					Barnyard_21				Butterscotch_16																							Gumball_15						Konstantine_20											PBI1_17		PLot_17								Predator_PREDATR_19															Troll4_16
865	9	132.7778		Adjutor_20					Barnyard_24				Butterscotch_19																							Gumball_18						Konstantine_23											PBI1_20		PLot_20								Predator_PREDATR_22															Troll4_19
866	1	62							Barnyard_25																																																																					
867	9	117.2222		Adjutor_21					Barnyard_26				Butterscotch_20																							Gumball_19						Konstantine_24											PBI1_21		PLot_21								Predator_PREDATR_23															Troll4_20
868	9	142.4444		Adjutor_22					Barnyard_27				Butterscotch_21																							Gumball_20						Konstantine_25											PBI1_22		PLot_22								Predator_PREDATR_24															Troll4_21
869	3	127.6667							Barnyard_28																																	Konstantine_26																					Predator_PREDATR_25															
871	3	84.3333							Barnyard_3																																	Konstantine_3																					Predator_PREDATR_4															
876	1	104							Barnyard_41																																																																					
877	1	95							Barnyard_42																																																																					
878	1	298							Barnyard_45																																																																					
879	3	118.6667							Barnyard_46																																	Konstantine_44																					Predator_PREDATR_41															
880	1	84							Barnyard_47																																																																					
881	1	157							Barnyard_48																																																																					
882	1	84							Barnyard_49																																																																					
883	2	119.5							Barnyard_5																																																						Predator_PREDATR_6															
884	1	71							Barnyard_50																																																																					
885	1	235							Barnyard_51																																																																					
887	1	131							Barnyard_55																																																																					
888	1	104							Barnyard_57																																																																					
889	1	91							Barnyard_58																																																																					
890	1	79							Barnyard_59																																																																					
891	9	583		Adjutor_8					Barnyard_6				Butterscotch_8																							Gumball_7						Konstantine_5											PBI1_8		PLot_8								Predator_PREDATR_7															Troll4_8
892	1	114							Barnyard_61																																																																					
893	3	83.3333							Barnyard_62																																	Konstantine_62																					Predator_PREDATR_55															
894	3	106.6667							Barnyard_63																																	Konstantine_63																					Predator_PREDATR_56															
895	3	186							Barnyard_64																																	Konstantine_64																					Predator_PREDATR_57															
896	9	654.4444		Adjutor_52					Barnyard_65				Butterscotch_52																							Gumball_52						Konstantine_65											PBI1_50		PLot_53								Predator_PREDATR_60															Troll4_53
897	1	117							Barnyard_66																																																																					
898	1	113							Barnyard_67																																																																					
900	1	65							Barnyard_69																																																																					
901	9	533.6667		Adjutor_9					Barnyard_7				Butterscotch_9																							Gumball_8						Konstantine_7											PBI1_9		PLot_9								Predator_PREDATR_8															Troll4_9
903	9	402.4444		Adjutor_56					Barnyard_72				Butterscotch_56																							Gumball_57						Konstantine_71											PBI1_54		PLot_57								Predator_PREDATR_68															Troll4_57
904	1	122							Barnyard_73																																																																					
905	1	115							Barnyard_74																																																																					
906	9	305.6667		Adjutor_58					Barnyard_75				Butterscotch_58																							Gumball_59						Konstantine_76											PBI1_56		PLot_59								Predator_PREDATR_71															Troll4_59
909	1	168							Barnyard_78																																																																					
910	1	151							Barnyard_79																																																																					
911	1	48							Barnyard_8																																																																					
913	1	94							Barnyard_82																																																																					
914	1	79							Barnyard_83																																																																					
915	1	93							Barnyard_84																																																																					
916	1	78							Barnyard_85																																																																					
917	1	65							Barnyard_86																																																																					
919	1	98							Barnyard_89																																																																					
921	1	81							Barnyard_90																																																																					
923	1	98							Barnyard_92																																																																					
925	1	234							Barnyard_94																																																																								
926	1	94							Barnyard_95																																																																								
927	1	93							Barnyard_96																																																																								
928	1	72							Barnyard_97																																																																								
929	1	114							Barnyard_98																																																																								
931	10	189.5																	Chah_1						Colbert_1	Cooper_3							Fang_1																	Nigel_3		Orion_1		PG1_1										Puhltonio_1								Scoot17C_1									UncleHowie_1
933	13	130																	Chah_15						Colbert_15	Cooper_15							Fang_15																	Nigel_13		Orion_15		PG1_15					PHAEDRUS_16	Phlyer_17	Pipefish_17			Puhltonio_15								Scoot17C_15									UncleHowie_15
935	8	258																	Chah_20						Colbert_20								Fang_20																			Orion_20		PG1_20										Puhltonio_20								Scoot17C_20									UncleHowie_20
937	8	116																	Chah_28						Colbert_27								Fang_27																			Orion_27		PG1_27										Puhltonio_27								Scoot17C_27									UncleHowie_27
938	8	71																	Chah_3						Colbert_3								Fang_3																			Orion_3		PG1_3										Puhltonio_3								Scoot17C_3									UncleHowie_3
939	8	120.5																	Chah_4						Colbert_4								Fang_4																			Orion_4		PG1_4										Puhltonio_4								Scoot17C_4									UncleHowie_4
940	8	72																	Chah_44						Colbert_43								Fang_43																			Orion_43		PG1_43										Puhltonio_43								Scoot17C_43									UncleHowie_43
941	8	97																	Chah_45						Colbert_44								Fang_44																			Orion_44		PG1_44										Puhltonio_44								Scoot17C_44									UncleHowie_44
942	5	78																	Chah_48														Fang_47																			Orion_47		PG1_47																		Scoot17C_47									
943	8	45																	Chah_5						Colbert_5								Fang_5																			Orion_5		PG1_5										Puhltonio_5								Scoot17C_5									UncleHowie_5
944	8	71																	Chah_56						Colbert_53								Fang_55																			Orion_55		PG1_55										Puhltonio_54								Scoot17C_55									UncleHowie_53
947	8	140																	Chah_74						Colbert_70								Fang_73																			Orion_72		PG1_72										Puhltonio_70								Scoot17C_73									UncleHowie_69
949	8	113.75																	Chah_76						Colbert_72								Fang_75																			Orion_74		PG1_74										Puhltonio_72								Scoot17C_75									UncleHowie_71
950	8	68.875																	Chah_79						Colbert_75								Fang_78																			Orion_77		PG1_77										Puhltonio_75								Scoot17C_78									UncleHowie_74
951	8	139.5																	Chah_80						Colbert_76								Fang_79																			Orion_78		PG1_78										Puhltonio_76								Scoot17C_79									UncleHowie_75
952	11	49.4545																	Chah_81						Colbert_77								Fang_80																			Orion_79		PG1_79					PHAEDRUS_69	Phlyer_74	Pipefish_77			Puhltonio_77								Scoot17C_80									UncleHowie_76
953	8	104.625																	Chah_82						Colbert_78								Fang_81																			Orion_80		PG1_80										Puhltonio_78								Scoot17C_81									UncleHowie_77
955	7	129.7143																	Chah_85														Fang_84																			Orion_82		PG1_82										Puhltonio_80								Scoot17C_84									UncleHowie_80
957	8	86																	Chah_89						Colbert_85								Fang_88																			Orion_85		PG1_85										Puhltonio_83								Scoot17C_87									UncleHowie_83
958	8	73.375																	Chah_91						Colbert_87								Fang_90																			Orion_87		PG1_87										Puhltonio_85								Scoot17C_89									UncleHowie_85
960	8	73																	Chah_93						Colbert_89								Fang_92																			Orion_89		PG1_89										Puhltonio_87								Scoot17C_91									UncleHowie_87
962	6	81																	Chah_97						Colbert_93																											Orion_93		PG1_93																		Scoot17C_95									UncleHowie_91
965	10	77.2																	Chah_101						Colbert_97	Cooper_97							Fang_99																	Nigel_93		Orion_97		PG1_97										Puhltonio_94								Scoot17C_99									UncleHowie_95
968	3	82.6667								Bethlehem_gp44																															KBG_47																																							U2_gp43	
969	3	110.3333								Bethlehem_gp47																			D29_44.1																																																			U2_gp46	
970	2	106.5								Bethlehem_gp70																																																																						U2_gp64	
971	1	75																																																																														U2_gp65	
972	3	91.3333																																						Jasper_84	KBG_82																																							U2_gp76		
973	5	223																												DD5_84										Jasper_82								Lockley_87																	Pukovnik_82															U2_gp77		
976	1	83								Bethlehem_gp41																																																																								
977	9	56		Adjutor_12						Bethlehem_gp62			Butterscotch_12																	DD5_63						Gumball_11												Lockley_62					PBI1_12		PLot_12																							Troll4_12				
979	1	77								Bethlehem_gp73																																																																								
980	6	254.1667																		Che12_1									D29_1															L5_gene1		LeBron_110																			Pukovnik_1				RedRock_1													
982	2	259																											D29_2															L5_gene2																																						
983	2	83																											D29_3															L5_gene3																																						
985	5	88.8																		Che12_43									D29_41															L5_gene41																					Pukovnik_39				RedRock_42													
986	1	66																											D29_41.1																																																					
988	4	66.5																											D29_51															L5_gene51																					Pukovnik_51				RedRock_54													
989	3	51.3333																		Che12_67									D29_62															L5_gene62																																						
990	3	219.6667																											D29_66															L5_gene66																																						Wildcat_137
991	1	43																											D29_82.1																																																					
992	6	36.5		Adjutor_85									Butterscotch_85																D29_82.2							Gumball_87																			PLot_88																							Troll4_87				
993	5	65.6																		Che12_93									D29_84															L5_gene84																					Pukovnik_84				RedRock_91													
994	4	105.75																		Che12_101									D29_89																																				Pukovnik_89				RedRock_96							
995	1	98																																										L5_gene34																																
996	2	114																		Che12_40																								L5_gene37																																
997	3	85.3333																		Che12_48																								L5_gene45																					Pukovnik_44											
999	2	57.5																																										L5_gene72		LeBron_116																														
1000	1	85																																										L5_gene73																																
1001	1	72																																										L5_gene74																																
1002	3	43																		Che12_85																								L5_gene75																									RedRock_82							
1003	2	115.5																		Che12_90																								L5_gene81																																
1005	2	88																		Che12_94																								L5_gene85																																
1006	3	78	244_1																																								Kostya_1																							Pumpkin_1										
1007	4	87	244_129																																								Kostya_129																			Porky_128				Pumpkin_128										
1009	1	108	244_86																																																																									
1010	1	59	244_90																																																																									
1012	6	95															Cali_41	Catera_40													ET08_36																																							Rizal_40			ScottMcG_40			Spud_42
1013	7	89.5714															Cali_44	Catera_45													ET08_38														LRRHood_40																									Rizal_45			ScottMcG_45			Spud_47
1015	7	86.7143															Cali_46	Catera_47													ET08_40														LRRHood_42																									Rizal_47			ScottMcG_47			Spud_49
1017	6	99															Cali_8	Catera_8													ET08_7														LRRHood_8																									Rizal_8			ScottMcG_8			
1018	4	44.25																		Che12_10												Eagle_6																										Peaches_7											RedRock_11							
1020	1	60																		Che12_18																																																								
1021	2	199.5																		Che12_2																																													Pukovnik_2											
1022	2	72																		Che12_3																																													Pukovnik_3											
1023	1	91																		Che12_44																																																								
1024	1	88																		Che12_72																																																								
1025	1	75																		Che12_81																																																								
1026	1	100																		Che12_82																																																								
1027	1	109																		Che12_95																																																								
1028	2	255.5																		Che12_97																																													Pukovnik_87											
1029	1	62																		Che12_98																																																								
1030	2	322																								Cooper_2																								Nigel_2																										
1031	2	95																								Cooper_40																								Nigel_38																										
1032	2	78																								Cooper_49																								Nigel_49																										
1033	1	105																								Cooper_5																																																					
1035	1	102																								Cooper_58																																																					
1036	2	96																								Cooper_59																							Myrna_5																														
1037	1	122																								Cooper_6																																																					
1038	2	98																								Cooper_64																								Nigel_62																													
1039	2	147																								Cooper_65																								Nigel_63																													
1040	2	66.5																								Cooper_66																								Nigel_64																													
1041	1	75																								Cooper_68																																																					
1043	2	192.5																								Cooper_75																								Nigel_71																													
1046	2	52																								Cooper_82																								Nigel_77																													
1047	2	163																								Cooper_83																								Nigel_78																													
1048	2	49																								Cooper_84																								Nigel_79																													
1049	2	105.5																								Cooper_85																								Nigel_80																													
1051	3	92.6667																								Cooper_92																				LeBron_64				Nigel_86																													
1052	2	115.5																								Cooper_95																								Nigel_91																													
1053	8	163.875					Ardmore_51				BOOMER_63																							Fruitloop_56													Llij_54									PMC_55	Pacc40_52											Ramsey_58											Tweety_gp58
1054	7	87.1429					Ardmore_55				BOOMER_68																							Fruitloop_59													Llij_59									PMC_60												Ramsey_62											Tweety_gp63
1055	7	192					Ardmore_56				BOOMER_69																							Fruitloop_60													Llij_60									PMC_61												Ramsey_63											Tweety_gp64
1056	1	282																																													Llij_66																																
1058	1	324																																													Llij_69																																
1059	2	67																																													Llij_71																					Ramsey_81											
1062	1	401																																													Llij_83																																
1064	1	200																																													Llij_90																																
1065	1	32																																																		Orion_60																											
1066	3	83.3333		Adjutor_13																																																	PBI1_13		PLot_13																								
1067	6	235		Adjutor_15									Butterscotch_14																							Gumball_13																	PBI1_15		PLot_15																							Troll4_14	
1069	6	118		Adjutor_23									Butterscotch_22																							Gumball_21																	PBI1_23		PLot_23																							Troll4_22	
1072	6	64		Adjutor_3									Butterscotch_3																							Gumball_3																	PBI1_3		PLot_3																							Troll4_3	
1073	6	102.3333		Adjutor_34									Butterscotch_33																							Gumball_32																	PBI1_33		PLot_34																							Troll4_33	
1074	6	142		Adjutor_35									Butterscotch_34																							Gumball_33																	PBI1_34		PLot_35																							Troll4_34	
1075	6	84		Adjutor_37									Butterscotch_36																							Gumball_35																	PBI1_36		PLot_37																							Troll4_36	
1076	6	214		Adjutor_38									Butterscotch_37																							Gumball_36																	PBI1_37		PLot_38																							Troll4_38	
1077	6	151		Adjutor_39									Butterscotch_38																							Gumball_37																	PBI1_38		PLot_39																							Troll4_39
1078	6	54		Adjutor_4									Butterscotch_4																							Gumball_4																	PBI1_4		PLot_4																							Troll4_4
1079	6	193		Adjutor_41									Butterscotch_40																							Gumball_39																	PBI1_40		PLot_41																							Troll4_41
1080	6	161		Adjutor_44									Butterscotch_43																							Gumball_42																	PBI1_42		PLot_44																							Troll4_44
1081	6	88.3333		Adjutor_46									Butterscotch_45																							Gumball_44																	PBI1_44		PLot_46																							Troll4_46
1082	6	369		Adjutor_47									Butterscotch_46																							Gumball_46																	PBI1_45		PLot_47																							Troll4_47
1083	6	71.3333		Adjutor_48									Butterscotch_48																							Gumball_48																	PBI1_46		PLot_49																							Troll4_49
1084	6	196		Adjutor_49									Butterscotch_49																							Gumball_49																	PBI1_47		PLot_50																							Troll4_50
1085	6	79		Adjutor_50									Butterscotch_50																							Gumball_50																	PBI1_48		PLot_51																							Troll4_51
1086	4	71		Adjutor_51									Butterscotch_51																																								PBI1_49																									Troll4_52
1088	6	93		Adjutor_53									Butterscotch_53																							Gumball_53																	PBI1_51		PLot_54																							Troll4_54
1089	6	162		Adjutor_54									Butterscotch_54																							Gumball_54																	PBI1_52		PLot_55																							Troll4_55
1090	6	60.8333		Adjutor_57									Butterscotch_57																							Gumball_58																	PBI1_55		PLot_58																							Troll4_58
1091	6	266.3333		Adjutor_60									Butterscotch_60																							Gumball_61																	PBI1_58		PLot_61																							Troll4_61
1092	6	205		Adjutor_61									Butterscotch_61																							Gumball_62																	PBI1_59		PLot_62																							Troll4_62
1094	6	176		Adjutor_62									Butterscotch_62																							Gumball_63																	PBI1_60		PLot_63																							Troll4_63
1095	6	160.5		Adjutor_63									Butterscotch_63																							Gumball_64																	PBI1_61		PLot_64																							Troll4_64
1096	6	234.3333		Adjutor_64									Butterscotch_64																							Gumball_65																	PBI1_62		PLot_65																							Troll4_65
1097	6	173		Adjutor_66									Butterscotch_66																							Gumball_67																	PBI1_64		PLot_67																							Troll4_67
1098	6	366		Adjutor_67									Butterscotch_67																							Gumball_68																	PBI1_65		PLot_68																							Troll4_68
1100	6	113.1667		Adjutor_70									Butterscotch_70																							Gumball_72																	PBI1_68		PLot_72																							Troll4_72
1101	6	90.1667		Adjutor_71									Butterscotch_71																							Gumball_73																	PBI1_69		PLot_73																							Troll4_73
1103	6	71		Adjutor_73									Butterscotch_73																							Gumball_75																	PBI1_71		PLot_75																							Troll4_75
1104	6	146		Adjutor_74									Butterscotch_74																							Gumball_76																	PBI1_72		PLot_76																							Troll4_76
1105	6	190.8333		Adjutor_75									Butterscotch_75																							Gumball_77																	PBI1_73		PLot_77																							Troll4_77
1106	6	179.3333		Adjutor_76									Butterscotch_76																							Gumball_78																	PBI1_74		PLot_78																							Troll4_78
1108	6	104		Adjutor_78									Butterscotch_78																							Gumball_80																	PBI1_76		PLot_80																							Troll4_79
1110	6	101		Adjutor_80									Butterscotch_80																							Gumball_82																	PBI1_78		PLot_83																							Troll4_82
1111	6	100.5		Adjutor_84									Butterscotch_84																							Gumball_86																	PBI1_80		PLot_87																							Troll4_86
1113	5	76		Adjutor_43									Butterscotch_42																							Gumball_41																			PLot_43																							Troll4_43
1115	2	83																																		Gumball_51																			PLot_52																							
1116	3	58																																		Gumball_69																			PLot_69																							Troll4_69
1117	2	86																																																					PLot_82																							Troll4_81	
1118	5	97.2		Adjutor_81									Butterscotch_81																							Gumball_83																			PLot_84																							Troll4_83	
1120	2	74									BOOMER_55																																													PMC_47																							
1121	2	115									BOOMER_56																																													PMC_48																							
1122	2	95									BOOMER_79																																													PMC_72																							
1123	2	98									BOOMER_90																																													PMC_84																							
1124	2	91									BOOMER_93																																													PMC_89																							
1126	6	74					Ardmore_79				BOOMER_97																							Fruitloop_92																						PMC_93												Ramsey_99											Tweety_gp95
1127	3	78																																																									PHAEDRUS_96	Phlyer_101	Pipefish_100																		
1130	1	88																																																											Pipefish_2																		
1131	3	73.6667																																																									PHAEDRUS_2	Phlyer_3	Pipefish_3																		
1132	3	360																																																									PHAEDRUS_3	Phlyer_4	Pipefish_4																		
1134	3	189																																																									PHAEDRUS_4	Phlyer_5	Pipefish_5																		
1135	3	101.6667																																																									PHAEDRUS_48	Phlyer_50	Pipefish_52																		
1136	1	74																																																											Pipefish_53																		
1137	3	110.3333																																																									PHAEDRUS_50	Phlyer_53	Pipefish_55																		
1138	3	91																																																									PHAEDRUS_55	Phlyer_59	Pipefish_60		
1140	3	85.6667																																																									PHAEDRUS_59	Phlyer_64	Pipefish_65		
1141	1	135																																																											Pipefish_67		
1142	3	83																																																									PHAEDRUS_6	Phlyer_7	Pipefish_7		
1143	1	122																																																											Pipefish_70		
1144	3	76																																																									PHAEDRUS_64	Phlyer_69	Pipefish_72		
1146	3	85																																																									PHAEDRUS_68	Phlyer_73	Pipefish_76		
1147	3	112.3333																																																									PHAEDRUS_71	Phlyer_76	Pipefish_78		
1149	3	85.6667																																																									PHAEDRUS_74	Phlyer_79	Pipefish_81		
1150	3	56																																																									PHAEDRUS_78	Phlyer_83	Pipefish_85		
1151	4	114																																																									PHAEDRUS_80	Phlyer_85	Pipefish_86		Predator_PREDATR_62
1154	3	98																																																									PHAEDRUS_8	Phlyer_9	Pipefish_9		
1155	4	122.5																																															Myrna_22										PHAEDRUS_86	Phlyer_91	Pipefish_90		
1156	3	70.3333																																																									PHAEDRUS_87	Phlyer_92	Pipefish_91		
1159	3	138																																																									PHAEDRUS_90	Phlyer_95	Pipefish_94		
1160	3	57																																																									PHAEDRUS_94	Phlyer_99	Pipefish_98		
1161	3	81																																																									PHAEDRUS_95	Phlyer_100	Pipefish_99																					
1162	1	71																																																																																Wildcat_1
1163	1	77																																																																																Wildcat_10
1164	1	74																																																																																Wildcat_101
1165	1	57																																																																																Wildcat_106
1166	1	28																																																																																Wildcat_109
1167	1	78																																																																																Wildcat_12
1168	1	120																																																																																Wildcat_125
1169	1	81																																																																																Wildcat_129
1170	1	77																																																																																Wildcat_13
1171	1	48																																																																																Wildcat_130
1172	1	75																																																																																Wildcat_132
1173	1	63																																																																																Wildcat_133
1174	1	72																																																																																Wildcat_135
1175	1	44																																																																																Wildcat_138
1177	1	49																																																																																Wildcat_14
1178	1	105																																																																																Wildcat_140
1179	1	50																																																																																Wildcat_141
1180	1	68																																																																																Wildcat_142
1181	1	59																																																																																Wildcat_143
1182	1	55																																																																																Wildcat_145
1183	1	109																																																																																Wildcat_148
1184	1	65																																																																																Wildcat_149
1185	1	104																																																																																Wildcat_15
1186	1	44																																																																																Wildcat_150
1187	1	78																																																																																Wildcat_151
1188	1	112																																																																																Wildcat_152
1189	1	71																																																																																Wildcat_153
1190	1	84																																																																																Wildcat_154
1191	1	134																																																																																Wildcat_155
1192	1	74																																																																																Wildcat_156
1193	1	69																																																																																Wildcat_157
1194	1	110																																																																																Wildcat_158
1195	1	105																																																																																Wildcat_159
1196	1	49																																																																																Wildcat_16
1198	1	96																																																																																Wildcat_161
1199	1	117																																																																																Wildcat_162
1200	1	121																																																																																Wildcat_163
1201	1	91																																																																																Wildcat_165
1202	1	128																																																																																Wildcat_166
1203	1	121																																																																																Wildcat_167
1204	1	60																																																																																Wildcat_169
1205	1	115																																																																																Wildcat_17
1206	1	82																																																																																Wildcat_171
1207	1	104																																																																																Wildcat_172
1208	1	100																																																																																Wildcat_18
1210	1	84																																																																																Wildcat_20
1211	1	87																																																																																Wildcat_21
1212	1	124																																																																																Wildcat_22
1213	1	109																																																																																Wildcat_23
1214	1	106																																																																																Wildcat_24
1215	1	129																																																																																Wildcat_25
1218	1	70																																																																																Wildcat_3
1220	1	158																																																																																Wildcat_31
1221	1	113																																																																																Wildcat_32
1222	1	131																																																																																Wildcat_33
1223	1	170																																																																																Wildcat_34
1224	1	114																																																																																Wildcat_36
1225	1	137																																																																																Wildcat_37
1226	1	70																																																																																Wildcat_41
1227	1	155																																																																																Wildcat_42
1228	1	161																																																																																Wildcat_47
1229	1	121																																																																																Wildcat_48
1230	1	66																																																																																Wildcat_5
1231	1	143																																																																																Wildcat_51
1232	1	101																																																																																Wildcat_54
1233	1	90																																																																																Wildcat_55
1234	1	99																																																																																Wildcat_56
1235	1	77																																																																																Wildcat_57
1236	1	88																																																																																Wildcat_59
1237	1	66																																																																																Wildcat_6
1238	1	99																																																																																Wildcat_60
1239	1	81																																																																																Wildcat_61
1240	1	121																																																																																Wildcat_62
1241	1	76																																																																																Wildcat_63
1242	1	211																																																																																Wildcat_64
1243	1	111																																																																																Wildcat_65
1244	1	100																																																																																Wildcat_7
1245	1	97																																																																																Wildcat_70
1246	1	127																																																																																Wildcat_71
1247	1	133																																																																																Wildcat_72
1248	1	150																																																																																Wildcat_73
1249	1	80																																																																																Wildcat_74
1250	1	133																																																																																Wildcat_75
1251	1	78																																																																																Wildcat_76
1252	1	163																																																																																Wildcat_79
1253	2	399																																															Myrna_28																																	Wildcat_8
1254	1	112																																																																																Wildcat_81
1255	1	86																																																																																Wildcat_82
1256	1	77																																																																																Wildcat_83
1257	1	86																																																																																Wildcat_84
1259	1	96																																																																																Wildcat_89
1260	1	167																																																																																Wildcat_9
1261	1	83																																																																																Wildcat_91
1263	1	107																																																																																Wildcat_95
1264	1	165																																																																																Wildcat_96
1265	1	82																																																																																Wildcat_97
1266	1	52																																																																																Wildcat_98
1267	1	178																																																																													Tweety_gp103			
1268	1	224																																																																													Tweety_gp104			
1269	1	69																																																																													Tweety_gp107			
1270	2	90.5																																																																		Ramsey_47											Tweety_gp46			
1271	1	78																																																																													Tweety_gp71			
1272	2	124					Ardmore_60																																																																								Tweety_gp74			
1273	1	66																																																																													Tweety_gp77			
1274	4	172.25															Cali_19														ET08_14														LRRHood_16																																		Tweety_gp81			
1276	4	89.25																																Fruitloop_87																							Pacc40_83											Ramsey_91											Tweety_gp88			
1277	1	185																																	Giles_gp1																																															
1278	1	146																																	Giles_gp10																																															
1279	1	150																																	Giles_gp11																																															
1280	1	227																																	Giles_gp12																																															
1281	1	135																																	Giles_gp13																																															
1282	1	133																																	Giles_gp14
1283	1	179																																	Giles_gp15
1284	1	134																																	Giles_gp16
1285	1	80																																	Giles_gp18
1286	1	52																																	Giles_gp19
1287	1	56																																	Giles_gp2
1288	1	201																																	Giles_gp23
1289	1	207																																	Giles_gp3
1291	1	262																																	Giles_gp36
1292	1	50																																	Giles_gp37
1293	1	51																																	Giles_gp38
1294	1	74																																	Giles_gp39
1295	1	124																																	Giles_gp40
1296	3	230				Angelica_39																						CrimD_39							Giles_gp42
1297	1	75																																	Giles_gp43
1298	1	101																																	Giles_gp44
1299	1	138																																	Giles_gp47																												
1300	1	141																																	Giles_gp48																												
1301	1	104																																	Giles_gp49																												
1302	1	121																																	Giles_gp50																												
1303	1	363																																	Giles_gp52																												
1305	1	46																																	Giles_gp54																												
1306	1	105																																	Giles_gp55																												
1307	1	192																																	Giles_gp56																												
1308	1	190																																	Giles_gp57																												
1309	1	103																																	Giles_gp58																												
1310	1	139																																	Giles_gp59																												
1311	1	469																																	Giles_gp6																												
1312	1	112																																	Giles_gp60																												
1313	1	137																																	Giles_gp65																												
1314	1	151																																	Giles_gp66																												
1316	3	123																																	Giles_gp70							Konstantine_88																					Predator_PREDATR_86
1317	1	128																																	Giles_gp71																																										
1318	1	118																																	Giles_gp72																																										
1319	1	162																																	Giles_gp73																																										
1320	1	136																																	Giles_gp74																																										
1321	1	277																																	Giles_gp75																																										
1322	1	52																																	Giles_gp77																																										
1323	1	121																																	Giles_gp78																																										
1324	1	101																																	Giles_gp79																																										
1325	1	150																																	Giles_gp8																																										
1326	1	318																																	Giles_gp9																																										
1327	5	126				Angelica_14					BOOMER_8																	CrimD_14																																								Ramsey_8									TM4_gp10
1328	7	88.1429			Angel_11	Angelica_16		BPs_11																				CrimD_16									Halo11	Hope_11																																							TM4_gp12
1329	7	144.1429			Angel_12	Angelica_17		BPs_12																				CrimD_17									Halo12	Hope_12																																							TM4_gp13
1332	3	67.6667				Angelica_6																						CrimD_6																																																	TM4_gp2
1335	1	94																																																																											TM4_gp24
1340	3	148				Angelica_36																						CrimD_36																																																	TM4_gp38
1343	1	111																																																																											TM4_gp41
1344	3	92				Angelica_44																						CrimD_44																																																	TM4_gp42
1346	1	73																																																																											TM4_gp44
1347	1	73																																																																											TM4_gp45
1348	3	78				Angelica_48																						CrimD_48																																																	TM4_gp46
1349	1	246																																																																											TM4_gp48
1350	1	129																																																																											TM4_gp53
1351	1	29																																																																											TM4_gp56
1352	1	57																																																																											TM4_gp60
1353	1	106																																																																											TM4_gp62
1354	1	101																																																																											TM4_gp63
1355	1	68																																																																											TM4_gp64
1356	3	39				Angelica_64																						CrimD_66																																																	TM4_gp65
1357	3	125				Angelica_67																						CrimD_70																																																	TM4_gp69
1358	7	65			Angel_5	Angelica_11		BPs_5																				CrimD_11									Halo5	Hope_5																																							TM4_gp7
1359	1	97																																																																											TM4_gp71
1361	1	109																																																																											TM4_gp74
1362	1	129																																																																											TM4_gp76
1363	1	70																																																																											TM4_gp79
1364	5	163.2																														Eagle_80																	Myrna_230									Peaches_79							Pukovnik_79												TM4_gp80
1365	1	110																																																																											TM4_gp81
1367	1	106																																																																											TM4_gp86
1368	1	109																																																																											TM4_gp87
1369	1	78																																																																											TM4_gp89
1370	1	56																																																																											TM4_gp91
1371	4	106			Angel_23			BPs_23																													Halo23	Hope_23																																							
1372	4	60			Angel_24			BPs_24																													Halo24	Hope_24																																							
1373	4	91			Angel_25			BPs_25																													Halo25	Hope_25																																							
1374	4	64			Angel_26			BPs_26																													Halo26	Hope_26																																							
1375	4	116			Angel_29			BPs_29																													Halo29	Hope_29																																							
1376	4	136			Angel_33			BPs_33																													Halo33	Hope_33																																							
1377	4	132			Angel_35			BPs_35																													Halo35	Hope_35																																							
1378	4	58.75			Angel_37			BPs_37																													Halo37	Hope_37																																										
1379	4	116			Angel_38			BPs_38																													Halo38	Hope_38																																										
1380	4	116			Angel_40			BPs_40																													Halo40	Hope_40																																										
1382	4	182			Angel_44			BPs_44																													Halo44	Hope_44																																										
1383	4	72			Angel_45			BPs_45																													Halo45	Hope_45																																										
1384	4	122.75			Angel_46			BPs_46																													Halo46	Hope_46																																										
1385	4	129			Angel_47			BPs_47																													Halo47	Hope_47																																										
1386	4	114			Angel_49			BPs_49																													Halo49	Hope_49																																										
1387	4	146			Angel_50			BPs_50																													Halo50	Hope_50																																										
1388	4	172.5			Angel_52			BPs_52																													Halo53	Hope_52																																										
1390	4	94			Angel_55			BPs_55																													Halo58	Hope_55																																										
1391	6	103.3333			Angel_58	Angelica_40		BPs_60																				CrimD_40									Halo61	Hope_60																																										
1392	4	80			Angel_59			BPs_61																													Halo62	Hope_61																																										
1393	4	74.5			Angel_8			BPs_8																													Halo8	Hope_8																																										
1408	15	98.4								Bethlehem_gp1				Bxb1_1		Bxz2_1				Che12_4									D29_4	DD5_2										Jasper_2	KBG_2			L5_gene4				Lockley_2																	Pukovnik_4				RedRock_4					SkiPole_2	Solon_1					U2_gp1
1413	17	279.4118								Bethlehem_gp12				Bxb1_12		Bxz2_15				Che12_15									D29_15	DD5_14		Eagle_12								Jasper_14	KBG_14			L5_gene15				Lockley_13										Peaches_13							Pukovnik_16				RedRock_17					SkiPole_15	Solon_13					U2_gp12
1419	17	162.9412								Bethlehem_gp54				Bxb1_50		Bxz2_57				Che12_60									D29_57	DD5_54		Eagle_55								Jasper_56	KBG_55			L5_gene57				Lockley_53										Peaches_54							Pukovnik_57				RedRock_61					SkiPole_59	Solon_53					U2_gp53
1421	8	68													Bxz1_63		Cali_60	Catera_61													ET08_54														LRRHood_59																									Rizal_61			ScottMcG_61			Spud_63				
1424	19	285.5789	244_27				Ardmore_17				BOOMER_18	Brujita_20									Che8_17	Che9c_18		Cjw1_25			Corndog_60							Fruitloop_17					Island3_20				Kostya_25				Llij_17				Omega_37					PMC_17	Pacc40_17					Porky_25				Pumpkin_27		Ramsey_18											Tweety_gp17	
1425	6	88.6667					Ardmore_39				BOOMER_49																							Fruitloop_45													Llij_43									PMC_41	Pacc40_43																							
1426	7	456					Ardmore_3														Che8_3													Fruitloop_3													Llij_3									PMC_3	Pacc40_3																						Tweety_gp3	
1427	7	209.8571					Ardmore_5														Che8_5													Fruitloop_5													Llij_5									PMC_5	Pacc40_5																						Tweety_gp5	
1430	5	275.8					Ardmore_46				BOOMER_59										Che8_57																																			PMC_51																							Tweety_gp54	
1431	1	268																			Che8_59																																																											
1442	5	143.6	244_56																					Cjw1_56																			Kostya_56																			Porky_54				Pumpkin_57														
1444	5	122	244_73																					Cjw1_73																			Kostya_72																			Porky_71				Pumpkin_75														
1445	7	313.1429	244_89																					Cjw1_89																			Kostya_88			LeBron_74					Omega_136											Porky_87				Pumpkin_91														
1448	1	193														Bxz2_53																																																																
1449	4	86				Angelica_74										Bxz2_70												CrimD_77																																																	TM4_gp77			
1450	3	103.6667										Brujita_15										Che9c_14																	Island3_15																																									
1451	3	67										Brujita_31										Che9c_27																	Island3_31																																									
1452	3	318										Brujita_6										Che9c_5																	Island3_6																																									
1456	15	135.6																	Chah_42						Colbert_41	Cooper_38							Fang_41																	Nigel_36		Orion_41		PG1_41					PHAEDRUS_39	Phlyer_41	Pipefish_43			Puhltonio_41			Qyrzula_39				Rosebush_41	Scoot17C_41									UncleHowie_41
1458	2	126.5																																																																	Qyrzula_53				Rosebush_57										
1460	1	120																																																																					Rosebush_88										
1461	1	78																									Corndog_28																																																						
1465	1	91																									Corndog_89																																																						
1466	1	111																									Corndog_9																																																						
1468	1	133																					Che9d_108																																																										
1469	17	591.4706								Bethlehem_gp10				Bxb1_10		Bxz2_13				Che12_13									D29_13	DD5_12		Eagle_10								Jasper_12	KBG_12			L5_gene13				Lockley_11										Peaches_11							Pukovnik_14				RedRock_15					SkiPole_13	Solon_11					U2_gp10	
1472	9	301													Bxz1_112		Cali_110	Catera_111													ET08_103														LRRHood_108				Myrna_111																					Rizal_110			ScottMcG_111			Spud_114					
1473	9	359.6667													Bxz1_195		Cali_198	Catera_198													ET08_193														LRRHood_198				Myrna_188																					Rizal_197			ScottMcG_198			Spud_199					
1474	9	1148.8889													Bxz1_232		Cali_236	Catera_235													ET08_232														LRRHood_238				Myrna_239																					Rizal_235			ScottMcG_238			Spud_238					
1475	9	173.4444													Bxz1_244		Cali_248	Catera_247													ET08_244														LRRHood_250				Myrna_258																					Rizal_247			ScottMcG_250			Spud_250					
1476	8	146.875													Bxz1_73		Cali_68	Catera_71													ET08_62														LRRHood_67																									Rizal_70			ScottMcG_70			Spud_72					
1477	9	160.1111													Bxz1_82		Cali_77	Catera_80													ET08_71														LRRHood_76				Myrna_75																					Rizal_79			ScottMcG_78			Spud_81					
1478	8	594													Bxz1_83		Cali_78	Catera_81													ET08_72														LRRHood_77																									Rizal_80			ScottMcG_79			Spud_82					
1479	9	1276.6667													Bxz1_94		Cali_92	Catera_93													ET08_85														LRRHood_91				Myrna_96																					Rizal_93			ScottMcG_93			Spud_96					
1481	7	289.5714													Bxz1_98		Cali_96	Catera_97													ET08_89														LRRHood_95																												ScottMcG_97			Spud_100					
1484	15	56.8	244_46							Bethlehem_gp82				Bxb1_74										Cjw1_45						DD5_78										Jasper_79	KBG_79		"Kostya_45, Kostya_46"					"Lockley_79, Lockley_80"																		Pumpkin_46								SkiPole_89	Solon_75					U2_gp73	
1486	1	139																																																	Omega_100																														
1488	1	142																																																	Omega_126																														
1489	1	423																																																	Omega_14																														
1490	1	68																																																	Omega_184																														
1492	1	172																																																	Omega_48																														
1493	1	124																																																	Omega_6																														
1495	1	198							Barnyard_15																																																																								
1497	1	127							Barnyard_4																																																																								
1501	3	112.3333							Barnyard_60																																	Konstantine_60																					Predator_PREDATR_54																		
1502	1	131							Barnyard_68																																																																								
1504	1	290							Barnyard_81																																																																								
1505	1	120							Barnyard_93																																																																								
1506	8	128.5																	Chah_98						Colbert_94								Fang_96																			Orion_94		PG1_94										Puhltonio_91								Scoot17C_96									UncleHowie_92
1509	6	122		Adjutor_18									Butterscotch_17																							Gumball_16																	PBI1_18		PLot_18																							Troll4_17			
1510	4	154.25					Ardmore_86				BOOMER_103																							Fruitloop_100																						PMC_102																										
1511	3	29									BOOMER_78																																													PMC_71												Ramsey_80														
1512	1	92																																																																																Wildcat_147
1514	1	218																																																																																Wildcat_29
1518	1	318																																	Giles_gp46																																															
1519	1	128																																																																											TM4_gp31					
1520	3	212.6667				Angelica_87																						CrimD_90																																																	TM4_gp85					
1521	1	119																																															Myrna_104																																	
1522	1	283																																															Myrna_113																																	
1523	1	484																																															Myrna_114																																	
1524	2	167																																								Konstantine_42																					Predator_PREDATR_39																			
1525	2	115																																								Konstantine_67																					Predator_PREDATR_64																			
1527	1	99																																								Konstantine_84																																								
1528	2	144										Brujita_58																											Island3_59																																											
1529	2	85										Brujita_71																											Island3_73																																											
1530	1	101																																																							Pacc40_93																									
1533	19	448.0526								Bethlehem_gp11				Bxb1_11		Bxz2_14				Che12_14									D29_14	DD5_13		Eagle_11								Jasper_13	KBG_13			L5_gene14				Lockley_12			Omega_166							Peaches_12							Pukovnik_15				RedRock_16					"SkiPole_14, SkiPole_87"	Solon_12					U2_gp11		
1535	9	171.4444												Bxb1_13		Bxz2_16				Che12_16									D29_16			Eagle_13												L5_gene16														Peaches_14							Pukovnik_17				RedRock_18													
1536	9	327.4444												Bxb1_14		Bxz2_17				Che12_17									D29_17			Eagle_14												L5_gene17														Peaches_15							Pukovnik_18				RedRock_19													
1537	17	242.3529								Bethlehem_gp20				Bxb1_19		Bxz2_23				Che12_25									D29_23	DD5_22		Eagle_21								Jasper_22	KBG_22			L5_gene23				Lockley_21										Peaches_22							Pukovnik_25				RedRock_26					SkiPole_23	Solon_21					U2_gp20		
1539	17	841.1765								Bethlehem_gp23				Bxb1_22		Bxz2_26				Che12_28									D29_26	DD5_25		Eagle_24								Jasper_25	KBG_25			L5_gene26				Lockley_24										Peaches_25							Pukovnik_28				RedRock_29					SkiPole_26	Solon_24					U2_gp23		
1540	17	540.9412								Bethlehem_gp24				Bxb1_23		Bxz2_27				Che12_29									D29_27	DD5_26		Eagle_25								Jasper_26	KBG_26			L5_gene27				Lockley_25										Peaches_26							Pukovnik_29				RedRock_30					SkiPole_27	Solon_25					U2_gp24		
1541	9	60								Bethlehem_gp25				Bxb1_24																DD5_27										Jasper_27	KBG_27							Lockley_26																										SkiPole_28	Solon_26					U2_gp25		
1542	18	594.6667								Bethlehem_gp26				Bxb1_25		Bxz2_28				Che12_30			Che9d_19						D29_28	DD5_28		Eagle_26								Jasper_28	KBG_28			L5_gene28				Lockley_27										Peaches_27							Pukovnik_30				RedRock_31					SkiPole_29	Solon_27					U2_gp26		
1543	17	148.0588								Bethlehem_gp27				Bxb1_26		Bxz2_29				Che12_31									D29_29	DD5_29		Eagle_27								Jasper_29	KBG_29			L5_gene29				Lockley_28										Peaches_28							Pukovnik_31				RedRock_32					SkiPole_30	Solon_28					U2_gp27		
1544	53	747.2642	244_28	Adjutor_31			Ardmore_18			Bethlehem_gp30	BOOMER_19	Brujita_21	Butterscotch_30	Bxb1_29					Chah_32		"Che8_18, Che8_19"	Che9c_19	Che9d_24	Cjw1_26	Colbert_31	Cooper_28	Corndog_61			DD5_32			Fang_31	Fruitloop_18	Giles_gp25	Gumball_29			Island3_21	Jasper_32	KBG_32	Konstantine_34	Kostya_26				Llij_18	Lockley_31		Nigel_26	Omega_38	Orion_31	PBI1_30	PG1_31	PLot_31	PMC_18	Pacc40_18		PHAEDRUS_29	Phlyer_31	Pipefish_32	Porky_26	Predator_PREDATR_33	Puhltonio_31		Pumpkin_28		Ramsey_19				Scoot17C_31		SkiPole_33	Solon_31			Troll4_30	Tweety_gp18	U2_gp30	UncleHowie_31	Wildcat_43
1545	14	414.8571								Bethlehem_gp31		Brujita_22		Bxb1_30													Corndog_62			DD5_33									Island3_22	Jasper_33	KBG_33							"Lockley_32, Lockley_33"																										"SkiPole_34, SkiPole_35"	Solon_32					U2_gp31		
1546	12	60.3333								Bethlehem_gp33		Brujita_26		Bxb1_32													Corndog_66			DD5_35									Island3_26	Jasper_35	KBG_35							Lockley_35																										SkiPole_37	Solon_34					U2_gp33		
1547	27	269.1481					Ardmore_24			Bethlehem_gp34	BOOMER_25			Bxb1_33	Bxz1_135		Cali_133	Catera_134			Che8_25									DD5_36	ET08_126			Fruitloop_24						Jasper_36	KBG_36				LRRHood_131		Llij_24	Lockley_36			Omega_44					PMC_24	Pacc40_24											Ramsey_25		Rizal_133			ScottMcG_134	SkiPole_38	Solon_35	Spud_137			Tweety_gp25	U2_gp34		
1548	36	94.0556	244_33				Ardmore_26			Bethlehem_gp35	BOOMER_27			Bxb1_34					Chah_59		Che8_27		Che9d_29	Cjw1_31	Colbert_55					DD5_37		Eagle_71	Fang_58	Fruitloop_26						Jasper_37	KBG_37		Kostya_32				Llij_26	Lockley_37			Omega_46	Orion_58		PG1_58		PMC_26	Pacc40_26	Peaches_70				Porky_31		Puhltonio_57	Pukovnik_75	Pumpkin_33		Ramsey_27				Scoot17C_58		SkiPole_39	Solon_36				Tweety_gp27	U2_gp35	UncleHowie_56	
1550	9	515.5556								Bethlehem_gp36				Bxb1_35																DD5_38										Jasper_38	KBG_38							Lockley_38																										SkiPole_40	Solon_37					U2_gp36		
1551	12	118.5833								Bethlehem_gp37				Bxb1_36																DD5_39										Jasper_39	"KBG_39, KBG_40"							Lockley_39																										"SkiPole_41, SkiPole_42"	"Solon_38, Solon_39"					U2_gp37		
1552	13	38	244_127							Bethlehem_gp39				Bxb1_38										Cjw1_127						DD5_41										Jasper_42	KBG_43		Kostya_127					Lockley_41														Porky_125				Pumpkin_126									Solon_41					U2_gp39		
1553	9	357.6667								Bethlehem_gp4				Bxb1_4																DD5_5										Jasper_6	KBG_5							Lockley_5																										SkiPole_6	Solon_4					U2_gp3		
1554	17	605.1176								Bethlehem_gp43				Bxb1_41		Bxz2_44				Che12_47									D29_44	DD5_44		Eagle_45								Jasper_46	KBG_46			L5_gene44				Lockley_44										Peaches_45							Pukovnik_43				RedRock_46					SkiPole_47	Solon_44					U2_gp42		
1555	15	61								Bethlehem_gp48				Bxb1_44		Bxz2_51				Che12_54									D29_52	DD5_47										Jasper_50	KBG_50			L5_gene52				Lockley_47																	Pukovnik_52				RedRock_55					SkiPole_53	Solon_47					U2_gp47		
1556	9	262.5556								Bethlehem_gp49				Bxb1_45																DD5_48										Jasper_51	KBG_51							Lockley_48																										SkiPole_54	Solon_48					U2_gp48		
1557	13	47.0769								Bethlehem_gp50				Bxb1_46						Che12_56									D29_53.1	DD5_50										Jasper_52	KBG_52							Lockley_49																	Pukovnik_54				RedRock_57					SkiPole_55	Solon_49					U2_gp49		
1558	17	311.0588								Bethlehem_gp51				Bxb1_47		Bxz2_54				Che12_57									D29_54	DD5_51		Eagle_52								Jasper_53	KBG_53			L5_gene54				Lockley_50										Peaches_52							Pukovnik_55				RedRock_58					SkiPole_56	Solon_50					U2_gp50		
1559	9	58.7778								Bethlehem_gp52				Bxb1_48																DD5_52										Jasper_54								Lockley_51			Omega_65																							SkiPole_57	Solon_51					U2_gp51		
1560	17	161.8235								Bethlehem_gp53				Bxb1_49		Bxz2_55				Che12_58									D29_55	DD5_53		Eagle_53								Jasper_55	KBG_54			L5_gene55				Lockley_52										Peaches_53							Pukovnik_56				RedRock_59					SkiPole_58	Solon_52					U2_gp52		
1561	16	248.6875	244_30							Bethlehem_gp5				Bxb1_5									Che9d_26	Cjw1_28			Corndog_67			DD5_6										Jasper_7	KBG_6		Kostya_29					Lockley_6														Porky_28				Pumpkin_30								SkiPole_7	Solon_5					U2_gp4		
1562	9	53.6667								Bethlehem_gp56				Bxb1_52																DD5_56										Jasper_58	KBG_57							Lockley_55																										SkiPole_61	Solon_55					U2_gp55		
1563	11	443.4545		"Adjutor_6, Adjutor_7"									"Butterscotch_6, Butterscotch_7"																							Gumball_6																	"PBI1_6, PBI1_7"		"PLot_6, PLot_7"																							"Troll4_6, Troll4_7"				
1564	17	65								Bethlehem_gp57				Bxb1_53		Bxz2_63				Che12_69									D29_63	DD5_57		Eagle_61								Jasper_59	KBG_59			L5_gene63				Lockley_56										Peaches_60							Pukovnik_63				RedRock_67					SkiPole_63	Solon_56					U2_gp56		
1565	19	158.5789								Bethlehem_gp58				Bxb1_54		Bxz2_59				Che12_63							Corndog_11		D29_59	DD5_58		Eagle_58								Jasper_60	KBG_60			L5_gene59				Lockley_57			Omega_138							Peaches_57							Pukovnik_60				RedRock_63					SkiPole_64	Solon_57					U2_gp57		
1566	104	112.375	"244_44, 244_45"	Adjutor_82			"Ardmore_64, Ardmore_66, Ardmore_67, Ardmore_68, Ardmore_71"			Bethlehem_gp84	"BOOMER_53, BOOMER_81, BOOMER_84, BOOMER_85, BOOMER_86"		Butterscotch_82	Bxb1_55	"Bxz1_6, Bxz1_7"		"Cali_14, Cali_17, Cali_18, Cali_6"	Catera_13			"Che8_53, Che8_83, Che8_85, Che8_86, Che8_87, Che8_88, Che8_92, Che8_94"		"Che9d_57, Che9d_91, Che9d_92, Che9d_94"	"Cjw1_41, Cjw1_44"			Corndog_24				"ET08_12, ET08_5"			"Fruitloop_74, Fruitloop_76, Fruitloop_78, Fruitloop_79, Fruitloop_84, Fruitloop_85"						"Jasper_61, Jasper_78"	"KBG_41, KBG_62"		"Kostya_41, Kostya_42, Kostya_43, Kostya_44"		"LRRHood_14, LRRHood_6"		"Llij_73, Llij_76, Llij_77, Llij_78, Llij_80"				"Omega_77, Omega_78, Omega_79, Omega_81, Omega_83"				PLot_85	"PMC_45, PMC_74, PMC_77, PMC_78, PMC_79, PMC_81"	"Pacc40_46, Pacc40_72, Pacc40_73, Pacc40_78, Pacc40_79"					"Porky_42, Porky_43"				"Pumpkin_44, Pumpkin_45"		"Ramsey_52, Ramsey_83, Ramsey_86"		Rizal_13			"ScottMcG_15, ScottMcG_17, ScottMcG_5"	"SkiPole_66, SkiPole_67, SkiPole_68, SkiPole_69"	"Solon_59, Solon_60"	"Spud_6, Spud_8"			"Tweety_gp50, Tweety_gp70, Tweety_gp79, Tweety_gp82, Tweety_gp83, Tweety_gp86"	U2_gp58		
1567	24	86.8333	244_39			Angelica_66				Bethlehem_gp60				Bxb1_56						Che12_59				Cjw1_37				CrimD_68	D29_56	DD5_60										Jasper_62	KBG_63		Kostya_38	L5_gene56		LeBron_30		Lockley_59	Myrna_77		Omega_56											Porky_37				Pumpkin_39								SkiPole_70	Solon_61		TM4_glutaredoxin gp67			U2_gp59		Wildcat_53
1568	17	267.9412								Bethlehem_gp61				Bxb1_57		Bxz2_64				Che12_71									D29_65	DD5_61		Eagle_63								Jasper_63	KBG_64			L5_gene65				Lockley_60										Peaches_62							Pukovnik_65				RedRock_68					SkiPole_71	Solon_62					U2_gp60
1569	8	42.25								Bethlehem_gp64				Bxb1_58																DD5_65										Jasper_65	KBG_66							Lockley_64																										SkiPole_73	Solon_63					
1570	15	91.2								Bethlehem_gp66				Bxb1_59		Bxz2_67				Che12_74									D29_68	DD5_66										Jasper_67	KBG_67			L5_gene68				Lockley_65																	Pukovnik_67				RedRock_70					SkiPole_74	Solon_64					U2_gp61
1571	8	86								Bethlehem_gp6				Bxb1_6																DD5_7										Jasper_8	KBG_7							Lockley_7																										SkiPole_9						U2_gp5
1573	8	101.75								Bethlehem_gp67				Bxb1_60																DD5_67										Jasper_68								Lockley_66			Omega_67																								Solon_65					U2_gp62
1574	9	67.3333								Bethlehem_gp68				Bxb1_61																DD5_68										Jasper_69	KBG_68							Lockley_67			Omega_68																							SkiPole_75	Solon_67					
1576	2	48												Bxb1_65																																																												SkiPole_81						
1577	19	82.8947					Ardmore_28			Bethlehem_gp7	BOOMER_30			Bxb1_7							Che8_31									DD5_8				Fruitloop_28						Jasper_9	KBG_8						Llij_29	Lockley_8								PMC_29	Pacc40_29											Ramsey_30						SkiPole_10	Solon_7		TM4_gp90		Tweety_gp29	U2_gp6
1578	16	96.875								Bethlehem_gp78				Bxb1_70		Bxz2_75														DD5_74		Eagle_74		Fruitloop_38						Jasper_75	KBG_74			L5_gene76				Lockley_73										Peaches_73							Pukovnik_77				RedRock_83					SkiPole_85	Solon_72					U2_gp69
1579	10	82.8								Bethlehem_gp80				Bxb1_72																DD5_75										Jasper_76	KBG_76							Lockley_75														Porky_41												SkiPole_86	Solon_73					U2_gp71
1580	9	66.3333								Bethlehem_gp81				Bxb1_73																DD5_76										Jasper_77	KBG_78							Lockley_77																										SkiPole_88	Solon_74					U2_gp72
1581	15	57.4667	244_47							Bethlehem_gp83				Bxb1_75																DD5_80				Fruitloop_80						Jasper_80	KBG_80		Kostya_47					Lockley_82			Omega_202						Pacc40_80									Pumpkin_48								SkiPole_90	Solon_76					U2_gp74
1582	7	44.4286												Bxb1_76																DD5_81										"Jasper_81, Jasper_86"								Lockley_83																										SkiPole_91	Solon_77					
1583	17	49.3529					Ardmore_27			Bethlehem_gp85	BOOMER_28			Bxb1_77							Che8_29		Che9d_30							DD5_83										Jasper_83	KBG_81						Llij_27	Lockley_85								PMC_27	Pacc40_27											Ramsey_28						SkiPole_92	Solon_78					U2_gp75
1584	30	433.7667		Adjutor_36		Angelica_30				Bethlehem_gp8			Butterscotch_35	Bxb1_8		Bxz2_11				Che12_11		Che9c_25						CrimD_30	D29_10	DD5_10		Eagle_7				Gumball_34				Jasper_10	KBG_10	Konstantine_39		L5_gene10				Lockley_9					PBI1_35		PLot_36			Peaches_8					Predator_PREDATR_36		Pukovnik_11		Qyrzula_44		RedRock_12		Rosebush_46			SkiPole_11	Solon_9			Troll4_35		U2_gp7
1585	3	61												Bxb1_83																																																												SkiPole_95	Solon_80					
1587	13	71.4615								Bethlehem_gp86				Bxb1_84						Che12_88												Eagle_84								Jasper_93	KBG_87			L5_gene79							Omega_235							Peaches_83							Pukovnik_81				RedRock_86					SkiPole_98	Solon_83							
1588	3	50.6667												Bxb1_85																																																												SkiPole_99	Solon_84							
1590	36	327.1111					Ardmore_30			Bethlehem_gp9	BOOMER_33			Bxb1_9	Bxz1_238	Bxz2_12	Cali_242	Catera_241			Che8_33						Corndog_70		D29_12	DD5_11	ET08_238	Eagle_9		Fruitloop_30						Jasper_11	KBG_11			L5_gene12	LRRHood_244	LeBron_26	Llij_31	Lockley_10								PMC_31	Pacc40_31	Peaches_10							Pukovnik_13			Ramsey_34	RedRock_14	Rizal_241			ScottMcG_244	SkiPole_12	Solon_10	Spud_244			Tweety_gp31	U2_gp8		Wildcat_52
1591	7	151					Ardmore_1														Che8_1													Fruitloop_1													Llij_1									PMC_1	Pacc40_1																						Tweety_gp1			
1592	9	133.1111					Ardmore_10				BOOMER_11										Che8_10													Fruitloop_10													Llij_10									PMC_10	Pacc40_10											Ramsey_11											Tweety_gp10			
1593	1	210																			Che8_100																																																													
1594	22	67.9091					Ardmore_80				BOOMER_98	Brujita_67							"Chah_21, Chah_22"		Che8_102	Che9c_77	Che9d_105		Colbert_21								Fang_21	Fruitloop_93					Island3_69								Llij_91					Orion_21		PG1_21		PMC_94	Pacc40_91							Puhltonio_21				Ramsey_100				Scoot17C_21							Tweety_gp96		UncleHowie_21	
1595	7	84.5714									BOOMER_99										Che8_104		Che9d_107																																	PMC_96	Pacc40_95											Ramsey_102											Tweety_gp98			
1596	14	50.9286					Ardmore_84													Che12_87	Che8_107											Eagle_81		Fruitloop_98										L5_gene78			Llij_95									PMC_99		Peaches_80							Pukovnik_80			Ramsey_105	RedRock_85								TM4_gp88		Tweety_gp101			
1597	2	392.5																			Che8_108		Che9d_109																																																											
1598	5	231.4										Brujita_73									Che8_109		Che9d_110				Corndog_37												Island3_75																																											
1599	13	272.1538					Ardmore_11				BOOMER_12	Brujita_13									Che8_11	Che9c_12					Corndog_49							Fruitloop_11					Island3_13								Llij_11									PMC_11	Pacc40_11											Ramsey_12											Tweety_gp11			
1600	6	109					Ardmore_88														Che8_112																										Llij_99									PMC_104	Pacc40_101																						Tweety_gp109			
1602	24	199.6667	244_21				Ardmore_12				"BOOMER_13, BOOMER_14"										"Che8_12, Che8_13"			Cjw1_20			Corndog_54							"Fruitloop_12, Fruitloop_13"									Kostya_20				"Llij_12, Llij_13"				Omega_32					"PMC_12, PMC_13"	"Pacc40_12, Pacc40_13"					Porky_19				Pumpkin_21		"Ramsey_13, Ramsey_14"											"Tweety_gp12, Tweety_gp13"			
1603	28	1471.8214	244_24	Adjutor_28			Ardmore_14		Barnyard_33		BOOMER_15	Brujita_16	Butterscotch_27								Che8_14	Che9c_15		Cjw1_22			Corndog_57							Fruitloop_14		Gumball_26			Island3_16			Konstantine_31	Kostya_22				Llij_14				Omega_34		PBI1_27		PLot_28	PMC_14	Pacc40_14					Porky_22	Predator_PREDATR_30			Pumpkin_24		Ramsey_15										Troll4_27	Tweety_gp14			
1604	19	571.3158	244_25				Ardmore_15				BOOMER_16	Brujita_17									Che8_15	Che9c_16		Cjw1_23			Corndog_58							Fruitloop_15					Island3_17				Kostya_23				Llij_15				Omega_35					PMC_15	Pacc40_15					Porky_23				Pumpkin_25		Ramsey_16											Tweety_gp15			
1605	19	561.4737	244_26				Ardmore_16				BOOMER_17	Brujita_19									Che8_16	Che9c_17		Cjw1_24			Corndog_59							Fruitloop_16					Island3_19				Kostya_24				Llij_16				Omega_36					PMC_16	Pacc40_16					Porky_24				Pumpkin_26		Ramsey_17											Tweety_gp16			
1606	7	545					Ardmore_2														Che8_2													Fruitloop_2													Llij_2									PMC_2	Pacc40_2																						Tweety_gp2			
1607	32	624	244_29	Adjutor_32			Ardmore_19				BOOMER_20		Butterscotch_31		Bxz1_169		Cali_169	Catera_169			Che8_20		Che9d_25	Cjw1_27							ET08_160			Fruitloop_19		Gumball_30						Konstantine_35	Kostya_27		LRRHood_166		Llij_19				Omega_39		PBI1_31		PLot_32	PMC_19	Pacc40_19					Porky_27				Pumpkin_29		Ramsey_20		Rizal_168			ScottMcG_168			Spud_171		Troll4_31	Tweety_gp19			Wildcat_44
1608	1	304																																																Nigel_46																																
1609	1	56																																																Nigel_48																																
1610	1	171																																																Nigel_82																																
1611	1	70																																		Gumball_45																																														
1612	1	80																																		Gumball_56																																														
1613	1	109																																																													Predator_PREDATR_2																			
1614	1	50																																																													Predator_PREDATR_35																			
1615	1	62																																																													Predator_PREDATR_59																			
1616	1	228																																																													Predator_PREDATR_63																			
1617	1	82																																																													Predator_PREDATR_66																			
1618	1	90																																																													Predator_PREDATR_73																			
1619	1	118																																																													Predator_PREDATR_78																			
1620	1	153																																																													Predator_PREDATR_81																			
1621	6	217.5	244_80																					Cjw1_80																			Kostya_79			LeBron_66																Porky_78				Pumpkin_82																
1622	1	169																																																													Predator_PREDATR_83																			
1623	1	302																																																													Predator_PREDATR_89																			
1624	10	378.1					Ardmore_20				BOOMER_21										Che8_21													Fruitloop_20													Llij_20				Omega_40					PMC_20	Pacc40_20											Ramsey_21											Tweety_gp21			
1625	15	116.2667				Angelica_29	Ardmore_21		Barnyard_38		BOOMER_22										Che8_22							CrimD_29						Fruitloop_21	Giles_gp28												Llij_21				Omega_41					PMC_21	Pacc40_21											Ramsey_22									TM4_gp27		Tweety_gp22			
1626	10	80.9					Ardmore_22				BOOMER_23										Che8_23													Fruitloop_22													Llij_22				Omega_42					PMC_22	Pacc40_22											Ramsey_23											Tweety_gp23			
1627	10	214					Ardmore_23				BOOMER_24										Che8_24													Fruitloop_23													Llij_23				Omega_43					PMC_23	Pacc40_23											Ramsey_24											Tweety_gp24			
1628	23	48.9565				Angelica_52					BOOMER_29	Brujita_28								Che12_41	Che8_30	Che9c_24	Che9d_32					CrimD_52	D29_38			Eagle_37		Fruitloop_27					Island3_28	Jasper_47				L5_gene38			Llij_28				Omega_47					PMC_28	Pacc40_28	Peaches_37										Ramsey_29	RedRock_40					SkiPole_48					Tweety_gp28			
1629	29	442.3793					Ardmore_29		Barnyard_39		BOOMER_32				Bxz1_236		Cali_240	Catera_239			Che8_32		Che9d_35			Cooper_44	Corndog_69				ET08_236			Fruitloop_29	Giles_gp31										LRRHood_242	LeBron_25	Llij_30			Nigel_42						PMC_30	Pacc40_30		PHAEDRUS_44	Phlyer_46	Pipefish_48							Ramsey_32		Rizal_239			ScottMcG_242			Spud_242	TM4_gp29		Tweety_gp30			Wildcat_49
1630	16	116.0625					Ardmore_32				BOOMER_35	Brujita_32				Bxz2_31				Che12_32	Che8_35								D29_30					Fruitloop_32					Island3_32					L5_gene30			Llij_33									PMC_33	Pacc40_33								Pukovnik_32			Ramsey_36											Tweety_gp33			
1631	9	272					Ardmore_34				BOOMER_37										Che8_37													Fruitloop_34													Llij_35									PMC_35	Pacc40_35											Ramsey_38											Tweety_gp35			
1632	8	30.125																			Che8_39													Fruitloop_36											LRRHood_45		Llij_37									PMC_37	Pacc40_37											Ramsey_40											Tweety_gp37			
1633	2	89																			Che8_41																																				Pacc40_77																									
1634	7	76.2857									BOOMER_41										Che8_43		Che9d_45																								Llij_38										Pacc40_38											Ramsey_41											Tweety_gp39			
1635	9	430.7778									BOOMER_46										Che8_46		Che9d_50																							LeBron_36	Llij_40									PMC_38	Pacc40_40											Ramsey_44											Tweety_gp43			
1636	9	202.3333					Ardmore_38				BOOMER_48										Che8_48													Fruitloop_44													Llij_42									PMC_40	Pacc40_42											Ramsey_46											Tweety_gp45			
1639	2	288																			Che8_49																										Llij_44																																			
1640	10	73.5					Ardmore_40				BOOMER_51										Che8_51		Che9d_55											Fruitloop_47													Llij_46									PMC_43	Pacc40_44											Ramsey_50											Tweety_gp48			
1641	7	65									BOOMER_52										Che8_52																										Llij_47									PMC_44	Pacc40_45											Ramsey_51											Tweety_gp49			
1642	10	61.3					Ardmore_43				BOOMER_54										Che8_54		Che9d_58											Fruitloop_49													Llij_48									PMC_46	Pacc40_47											Ramsey_53											Tweety_gp51			
1643	16	94.25					Ardmore_44			Bethlehem_gp65	BOOMER_57								Chah_55		Che8_55												Fang_54			Gumball_84				Jasper_66												Orion_54		PG1_54		PMC_49				Phlyer_51				Puhltonio_53								Scoot17C_54						Troll4_84	Tweety_gp52			
1645	10	205.6					Ardmore_45				BOOMER_58										Che8_56		Che9d_60											Fruitloop_51													Llij_50									PMC_50	Pacc40_48											Ramsey_54											Tweety_gp53			
1646	10	89.8					Ardmore_47				BOOMER_60										Che8_58		Che9d_62											Fruitloop_52													Llij_51									PMC_52	Pacc40_49											Ramsey_55											Tweety_gp55			
1647	1	35																			Che8_60																																																													
1648	10	152.4					Ardmore_50				BOOMER_62										Che8_62		Che9d_65											Fruitloop_55													Llij_53									PMC_54	Pacc40_51											Ramsey_57											Tweety_gp57			
1649	12	119.3333					Ardmore_52				BOOMER_65										"Che8_63, Che8_64"		"Che9d_66, Che9d_67"											Fruitloop_57													Llij_56									PMC_57	Pacc40_54											Ramsey_59											Tweety_gp59			
1650	2	215																			Che8_65		Che9d_68																																																											
1651	9	50.7778					Ardmore_53				BOOMER_66										Che8_66		Che9d_69																								Llij_57									PMC_58	Pacc40_55											Ramsey_60											Tweety_gp60			
1652	10	76.1					Ardmore_54				BOOMER_67										Che8_67		Che9d_70											Fruitloop_58													Llij_58									PMC_59	Pacc40_56											Ramsey_61											Tweety_gp61			
1653	2	111.5																			Che8_68		Che9d_72																																																											
1654	9	118.8889					Ardmore_57				BOOMER_70										Che8_70		Che9d_75																								Llij_61									PMC_62	Pacc40_59											Ramsey_64											Tweety_gp65			
1655	9	83.4444																			"Che8_71, Che8_72"		Che9d_78											Fruitloop_62													Llij_63										Pacc40_61											Ramsey_67											Tweety_gp67			Wildcat_160
1656	8	53.625									BOOMER_71										Che8_74		Che9d_81											Fruitloop_63													Llij_65									PMC_63	Pacc40_63											Ramsey_73													
1657	10	52.9					Ardmore_58				BOOMER_73										Che8_75		Che9d_82											Fruitloop_64													Llij_67									PMC_65	Pacc40_64											Ramsey_74											Tweety_gp73		
1658	5	40																			Che8_76		Che9d_83																																	PMC_66	Pacc40_65											Ramsey_75													
1659	6	72.3333									BOOMER_74										Che8_77		Che9d_84																																	PMC_67	Pacc40_66											Ramsey_76													
1660	6	301									BOOMER_75										Che8_78		Che9d_85																																	PMC_68	Pacc40_67											Ramsey_77													
1661	6	120									BOOMER_76										Che8_79		Che9d_86																																	PMC_69	Pacc40_68											Ramsey_78													
1662	6	74									BOOMER_77										Che8_80		Che9d_87																																	PMC_70	Pacc40_69											Ramsey_79													
1663	4	82.75					Ardmore_62														Che8_81		Che9d_88											Fruitloop_68																																															
1664	1	59																			Che8_84																																																												
1665	9	106.1111					Ardmore_9				BOOMER_10										Che8_9													Fruitloop_9													Llij_9									PMC_9	Pacc40_9											Ramsey_10											Tweety_gp9		
1666	3	61.6667																			Che8_90																														Omega_75																	Ramsey_88													
1668	1	48																			Che8_93																																																												
1669	15	58.8	244_83				Ardmore_73														Che8_95		Che9d_98	Cjw1_83										Fruitloop_88									Kostya_82				Llij_85									PMC_85	Pacc40_84					Porky_81				Pumpkin_85		Ramsey_92									TM4_gp68		Tweety_gp89		
1670	12	47.5					Ardmore_74				BOOMER_91									Che12_46	Che8_96		Che9d_99						D29_43.1					Fruitloop_89													Llij_86									PMC_86	Pacc40_85											Ramsey_93											Tweety_gp90		
1671	1	71																			Che8_97																																																												
1672	15	101.5333																	Chah_41						Colbert_40	Cooper_37							Fang_40																	Nigel_35		Orion_40		PG1_40					PHAEDRUS_38	Phlyer_40	Pipefish_42			Puhltonio_40			Qyrzula_38				Rosebush_40	Scoot17C_40									UncleHowie_40
1673	5	510.2	244_11																					Cjw1_10																			Kostya_11																			Porky_9				Pumpkin_11																
1674	4	318.25																						"Cjw1_100, Cjw1_101"																											Omega_155											Porky_98																				
1675	5	277	244_102																					Cjw1_103																			Kostya_101																			Porky_100				Pumpkin_103																
1676	5	96	244_106																					Cjw1_107																			Kostya_106																			Porky_104				Pumpkin_107																
1677	2	37	244_107																					Cjw1_108																																																										
1678	6	85.6667	244_111																					Cjw1_112																			Kostya_110			LeBron_91																Porky_108				Pumpkin_111																
1679	9	128.1111	244_113									Brujita_56												Cjw1_113															Island3_56				Kostya_111								Omega_173											Porky_110				Pumpkin_112																Wildcat_88
1681	3	161.3333																						Cjw1_114																											Omega_174															Pumpkin_113																
1682	6	260.6667	244_115																					Cjw1_115																			Kostya_114			LeBron_93																Porky_112				Pumpkin_114																
1683	5	82.8	244_116																					Cjw1_116																			Kostya_117																			Porky_113				Pumpkin_115																
1684	5	320	244_117																					Cjw1_117																			Kostya_118																			Porky_114				Pumpkin_116																
1685	5	45.2	244_118																					Cjw1_118																			Kostya_120																			Porky_115				Pumpkin_117																
1686	4	72	244_120																					Cjw1_120																																						Porky_119				Pumpkin_119																
1687	5	143.4	244_122																					Cjw1_122																			Kostya_123																			Porky_120				Pumpkin_121																
1688	5	55	244_123																					Cjw1_123																			Kostya_124																			Porky_121				Pumpkin_122																
1689	5	47.4	244_125																					Cjw1_125																											Omega_183											Porky_123				Pumpkin_124																
1690	5	67.6	244_126																					Cjw1_126																			Kostya_126																			Porky_124				Pumpkin_125														
1691	5	51.2	244_128																					Cjw1_128																			Kostya_128																			Porky_126				Pumpkin_127														
1692	5	129	244_130																					Cjw1_129																			Kostya_130																			Porky_129				Pumpkin_129														
1693	4	38.5	244_136																					Cjw1_135																																						Porky_137				Pumpkin_135														
1694	5	128.4	244_139																					Cjw1_138																			Kostya_139																			Porky_140				Pumpkin_138														
1695	7	58.7143	244_140													Bxz2_88								Cjw1_139																			Kostya_140								Omega_232											Porky_142				Pumpkin_139														
1696	5	78.6	244_141																					Cjw1_140																			Kostya_141																			Porky_143				Pumpkin_140														
1697	4	117	244_143																					Cjw1_143																																						Porky_146				Pumpkin_142														
1698	5	111	244_16																					Cjw1_15																			Kostya_16																			Porky_14				Pumpkin_16														
1699	5	323.8	244_19																					Cjw1_18																			Kostya_19																			Porky_17				Pumpkin_19														
1700	20	137.95	244_20							Bethlehem_gp15					Bxz1_100		Cali_98	Catera_99						Cjw1_19						DD5_17	ET08_91									Jasper_17	KBG_17				LRRHood_97			Lockley_16														Porky_18				Pumpkin_20				Rizal_98			ScottMcG_99	SkiPole_18	Solon_16	Spud_102				U2_gp15
1701	5	61	244_3																					Cjw1_2																			Kostya_4																			Porky_3				Pumpkin_3														
1702	5	105.2	244_22																					Cjw1_21																			Kostya_21																			Porky_20				Pumpkin_22														
1703	6	491.6667	244_34																					Cjw1_32																			Kostya_33								Omega_50											Porky_32				Pumpkin_34														
1704	5	127	244_35																					Cjw1_33																			Kostya_34																			Porky_33				Pumpkin_35														
1705	5	112	244_36																					Cjw1_34																			Kostya_35																			Porky_34				Pumpkin_36														
1706	5	285	244_37																					Cjw1_35																			Kostya_36																			Porky_35				Pumpkin_37			
1707	5	141	244_38																					Cjw1_36																			Kostya_37																			Porky_36				Pumpkin_38			
1708	5	128	244_42																					Cjw1_39																			Kostya_39																			Porky_38				Pumpkin_42			
1709	3	47.6667	244_5																					Cjw1_4																																										Pumpkin_5			
1711	1	60																						Cjw1_43																																													
1712	3	64.6667																						Cjw1_46																																						Porky_39				Pumpkin_47			
1713	6	66.5	244_48																					Cjw1_48																			Kostya_48								Omega_63											Porky_45				Pumpkin_49			
1714	5	290.2	244_53																					Cjw1_53																			Kostya_53																			Porky_51				Pumpkin_54			
1715	5	255.4	244_55																					Cjw1_55																			Kostya_55																			Porky_53				Pumpkin_56			
1716	5	32	244_57																					Cjw1_57																			Kostya_57																			Porky_55				Pumpkin_58			
1717	5	35	244_63																					Cjw1_63																			Kostya_63																			Porky_62				Pumpkin_65			
1718	6	320	244_68																					Cjw1_68																			Kostya_67			LeBron_58																Porky_66				Pumpkin_70			
1719	5	136	244_69																					Cjw1_69																			Kostya_68																			Porky_67				Pumpkin_71			
1720	7	58.8571														Bxz2_19.1				Che12_21									D29_19.1			Eagle_17																										Peaches_18							Pukovnik_21				RedRock_22
1721	6	121.1667	244_74																					Cjw1_74																			Kostya_73								Omega_143											Porky_72				Pumpkin_76			
1722	5	57.4	244_75																					Cjw1_75																			Kostya_74																			Porky_73				Pumpkin_77			
1725	15	550.2	244_9												Bxz1_204		Cali_207	Catera_206						Cjw1_8							ET08_202												Kostya_9		LRRHood_207				Myrna_196		Omega_11											Porky_7				Pumpkin_9				Rizal_206			ScottMcG_208			Spud_208	
1726	5	113.4	244_81																					Cjw1_81																			Kostya_80																			Porky_79				Pumpkin_83											
1728	3	122																						Cjw1_90																			Kostya_89																							Pumpkin_92											
1729	5	38.2	244_91																					Cjw1_91																			Kostya_90																			Porky_89				Pumpkin_93											
1730	5	270.6	244_93																					Cjw1_94																			Kostya_92																			Porky_91				Pumpkin_96											
1731	12	87.8333	244_94			Angelica_50					BOOMER_64													Cjw1_95				CrimD_50															Kostya_93				Llij_55									PMC_56	Pacc40_53					Porky_92				Pumpkin_97											TM4_gp49
1732	6	151.3333	"244_96, 244_97"																					Cjw1_97																			Kostya_95																			Porky_94				Pumpkin_99											
1733	2	83														Bxz2_10																																																	Pukovnik_10												
1734	3	112.3333														Bxz2_3																Eagle_2																										Peaches_3																			
1736	3	75.3333														Bxz2_33				Che12_38																								L5_gene35																																	
1737	2	514.5														Bxz2_34																																										Peaches_33																			
1738	6	145.5														Bxz2_35				Che12_37									D29_34.1			Eagle_33																										Peaches_34							Pukovnik_36												
1739	1	36														Bxz2_36																																																													
1740	1	44														Bxz2_37																																																													
1741	2	80														Bxz2_39																								Jasper_44																																					
1742	3	58.6667														Bxz2_47																Eagle_47																										Peaches_47																			
1743	8	222.5														Bxz2_5				Che12_34									D29_32			Eagle_4												L5_gene32														Peaches_5							Pukovnik_8				RedRock_8									
1744	6	31.5														Bxz2_60																Eagle_64									KBG_61																	Peaches_63																SkiPole_65	Solon_58			
1745	1	24														Bxz2_65																																																														
1746	3	141.3333														Bxz2_73																Eagle_68																										Peaches_67																				
1747	7	122.2857														Bxz2_81				Che12_91												Eagle_82												L5_gene82														Peaches_81							Pukovnik_83				RedRock_89									
1748	7	55														Bxz2_83				Che12_96									D29_87			Eagle_83												L5_gene87														Peaches_82											RedRock_90									
1749	1	102														Bxz2_84																																																														
1750	3	38.6667														Bxz2_86																Eagle_87																										Peaches_86																				
1751	3	147.3333										Brujita_11										Che9c_10																	Island3_11																																							
1752	3	138.6667										Brujita_12										Che9c_11																	Island3_12																																							
1753	3	164										Brujita_14										Che9c_13																	Island3_14																																							
1754	3	55.6667										Brujita_18										Che9c_16a																	Island3_18																																							
1755	1	515																				Che9c_2																																																								
1756	1	348																				Che9c_21																																																								
1757	1	120																				Che9c_23																																																								
1758	11	421.0909		Adjutor_40									Butterscotch_39									Che9c_26				Cooper_45										Gumball_38						Konstantine_43								Nigel_43			PBI1_39		PLot_40								Predator_PREDATR_40															Troll4_40
1759	3	60										Brujita_3										Che9c_3																	Island3_3																						
1760	1	132																				Che9c_39																																							
1761	5	69.6																								Cooper_86																								Nigel_81									PHAEDRUS_84	Phlyer_89	Pipefish_88
1762	3	470.6667										Brujita_4										Che9c_4																	Island3_4																						
1763	1	400																				Che9c_41																																							
1764	1	426																				Che9c_46																																							
1765	1	295																				Che9c_48																																							
1766	1	67																				Che9c_50																																							
1767	1	95																				Che9c_52																																							
1768	1	156																				Che9c_53																																							
1769	3	90.3333										Brujita_42										Che9c_56																	Island3_42																						
1770	3	49.6667										Brujita_47										Che9c_59																	Island3_47																						
1771	6	50.5										Brujita_62										Che9c_71																	Island3_63																				PHAEDRUS_79	Phlyer_84	Pipefish_87
1772	3	288										Brujita_63										Che9c_72																	Island3_64																						
1773	3	174										Brujita_64										Che9c_73																	Island3_65																						
1774	3	298.6667										Brujita_66										Che9c_75																	Island3_67																						
1775	2	67.5																				Che9c_78																													Omega_141																														
1776	9	485.2222					Ardmore_85				BOOMER_102											Che9c_82												Fruitloop_99													Llij_96		Myrna_234							PMC_100	Pacc40_98											Ramsey_106													
1777	5	124.8										Brujita_10										Che9c_9					Corndog_45												Island3_10												Omega_26																														
1779	2	263																																																																	Qyrzula_1				Rosebush_1										
1780	1	57																																																																					Rosebush_14										
1781	15	614.8																	Chah_12						Colbert_12	Cooper_12							Fang_12																	Nigel_10		Orion_12		PG1_12					PHAEDRUS_13	Phlyer_14	Pipefish_14			Puhltonio_12			Qyrzula_14				Rosebush_15	Scoot17C_12									UncleHowie_12
1782	15	297.2																	Chah_18						Colbert_18	Cooper_18							Fang_18																	Nigel_16		Orion_18		PG1_18					PHAEDRUS_20	Phlyer_21	Pipefish_21			Puhltonio_18			Qyrzula_20				Rosebush_21	Scoot17C_18									UncleHowie_18
1783	1	37																																																																					Rosebush_22										
1784	15	185.5333																	Chah_27						Colbert_26	Cooper_24							Fang_26																	Nigel_22		Orion_26		PG1_26					PHAEDRUS_25	Phlyer_27	Pipefish_27			Puhltonio_26			Qyrzula_26				Rosebush_28	Scoot17C_26									UncleHowie_26
1786	3	901.6667																																												LeBron_20																					Qyrzula_30				Rosebush_32										
1787	9	386.1111																	Chah_34						Colbert_33								Fang_33																			Orion_33		PG1_33										Puhltonio_33							Rosebush_33	Scoot17C_33									UncleHowie_33
1789	15	215.6667																	Chah_37						Colbert_36	Cooper_33							Fang_36																	Nigel_31		Orion_36		PG1_36					PHAEDRUS_34	Phlyer_36	Pipefish_38			Puhltonio_36			Qyrzula_34				Rosebush_36	Scoot17C_36									UncleHowie_36
1790	15	199.2667																	Chah_38						Colbert_37	Cooper_34							Fang_37																	Nigel_32		Orion_37		PG1_37					PHAEDRUS_35	Phlyer_37	Pipefish_39			Puhltonio_37			Qyrzula_35				Rosebush_37	Scoot17C_37									UncleHowie_37
1791	5	444.2																																																									PHAEDRUS_36	Phlyer_38	Pipefish_40						Qyrzula_36				Rosebush_38										
1792	15	121.4667																	Chah_40						Colbert_39	Cooper_36							Fang_39																	Nigel_34		Orion_39		PG1_39					PHAEDRUS_37	Phlyer_39	Pipefish_41			Puhltonio_39			Qyrzula_37				Rosebush_39	Scoot17C_39									UncleHowie_39
1793	5	237																																																									PHAEDRUS_40	Phlyer_42	Pipefish_44						Qyrzula_40				Rosebush_42										
1794	16	69.6875																	Chah_46				Che9d_28		Colbert_45	Cooper_41							Fang_45																	Nigel_39		Orion_45		PG1_45					PHAEDRUS_41	Phlyer_43	Pipefish_45			Puhltonio_45			Qyrzula_41				Rosebush_43	Scoot17C_45									UncleHowie_45
1795	12	211.1667																	Chah_49						Colbert_47	Cooper_43							Fang_48																	Nigel_41		Orion_48		PG1_48										Puhltonio_47			Qyrzula_43				Rosebush_45	Scoot17C_48									UncleHowie_47
1796	5	177.4																																																									PHAEDRUS_46	Phlyer_48	Pipefish_50						Qyrzula_46				Rosebush_48										
1798	15	476.3333																	Chah_53						Colbert_51	Cooper_47							Fang_52																	Nigel_45		Orion_52		PG1_52					PHAEDRUS_47	Phlyer_49	Pipefish_51			Puhltonio_51			Qyrzula_47				Rosebush_49	Scoot17C_52									UncleHowie_51
1799	1	53																																																																					Rosebush_51										
1800	5	110.4																																																									PHAEDRUS_51	Phlyer_54	Pipefish_56						Qyrzula_49				Rosebush_52										
1801	4	147																								Cooper_51																								Nigel_51																	Qyrzula_50				Rosebush_53										
1802	15	916.8																	Chah_60						Colbert_56	Cooper_52							Fang_59																	Nigel_52		Orion_59		PG1_59					PHAEDRUS_52	Phlyer_56	Pipefish_57			Puhltonio_58			Qyrzula_51				Rosebush_54	Scoot17C_59									UncleHowie_57
1803	1	54																																																																					Rosebush_55										
1804	15	614.0667																	Chah_62						Colbert_59	Cooper_54							Fang_62																	Nigel_54		Orion_62		PG1_61					PHAEDRUS_54	Phlyer_58	Pipefish_59			Puhltonio_60			Qyrzula_52				Rosebush_56	Scoot17C_61									UncleHowie_59
1805	2	141																																																																	Qyrzula_55				Rosebush_59										
1806	2	100																																																																	Qyrzula_56				Rosebush_60										
1807	9	259.6667																	Chah_68						Colbert_65	Cooper_62																								Nigel_60		Orion_67		PG1_66													Qyrzula_57				Rosebush_62	Scoot17C_67									
1808	12	90.0833																	Chah_69						Colbert_66								Fang_69																					PG1_67					PHAEDRUS_63	Phlyer_68	Pipefish_71			Puhltonio_66			Qyrzula_58				Rosebush_63	Scoot17C_68									UncleHowie_65
1809	2	174																																																																	Qyrzula_61				Rosebush_66										
1810	16	104.6875							Barnyard_87										"Chah_86, Chah_87"						Colbert_82	Cooper_76							Fang_85																	Nigel_72		Orion_83		PG1_83					PHAEDRUS_75	Phlyer_80	Pipefish_82			Puhltonio_81							Rosebush_69	Scoot17C_85									UncleHowie_81
1811	15	619.3333																	Chah_2						Colbert_2	Cooper_4							Fang_2																	Nigel_4		Orion_2		PG1_2					PHAEDRUS_5	Phlyer_6	Pipefish_6			Puhltonio_2			Qyrzula_7				Rosebush_7	Scoot17C_2									UncleHowie_2
1812	2	103																																																																	Qyrzula_68				Rosebush_74										
1813	2	138																																																																	Qyrzula_71				Rosebush_77										
1814	1	53																																																																					Rosebush_78										
1815	2	156																																																																	Qyrzula_8				Rosebush_8										
1816	7	357.7143																								Cooper_93																								Nigel_88									PHAEDRUS_92	Phlyer_97	Pipefish_96						Qyrzula_76				Rosebush_83										
1817	6	85.3333																								Cooper_87																																	PHAEDRUS_93	Phlyer_98	Pipefish_97						Qyrzula_77				Rosebush_84										
1818	2	45.5																																																																	Qyrzula_78				Rosebush_85										
1819	15	186.1333																	Chah_6						Colbert_6	Cooper_7							Fang_6																	Nigel_5		Orion_6		PG1_6					PHAEDRUS_7	Phlyer_8	Pipefish_8			Puhltonio_6			Qyrzula_9				Rosebush_9	Scoot17C_6									UncleHowie_6
1820	2	243																																																																	Qyrzula_81				Rosebush_90										
1821	9	96.7778													Bxz1_64		Cali_61	Catera_62									Corndog_104				ET08_55														LRRHood_60																									Rizal_62			ScottMcG_62			Spud_64					
1822	1	188																									Corndog_110																																																						
1823	1	33																									Corndog_114																																																						
1824	1	59																									Corndog_116																																																						
1825	1	147																									Corndog_117																																																						
1826	1	95																									Corndog_118																																																						
1827	1	41																									Corndog_14																																																		
1828	1	221																									Corndog_17																																																		
1829	1	124																									Corndog_18																																																		
1830	1	786																									Corndog_22																																																		
1831	1	99																									Corndog_31																																																		
1832	11	480.8182			Angel_2	Angelica_8		BPs_2			BOOMER_3												Che9d_3				Corndog_32	CrimD_8									Halo2	Hope_2																														Ramsey_3									TM4_putative terminase gp4
1833	1	160																									Corndog_33																																																		
1834	1	409																									Corndog_34																																																		
1835	1	194																									Corndog_35																																																		
1836	1	46																									Corndog_4																																																		
1837	3	53									BOOMER_31																Corndog_40																																									Ramsey_31									
1838	1	150																									Corndog_48																																																		
1839	1	36																									Corndog_50																																																		
1840	1	147																									Corndog_55																																																		
1841	1	199																									Corndog_56																																																		
1842	1	187																									Corndog_6																																																		
1843	3	132.3333										Brujita_24															Corndog_64												Island3_24																																										
1844	3	75.3333										Brujita_25															Corndog_65												Island3_25																																										
1845	2	34																									Corndog_68																			LeBron_55																																			
1846	6	271.3333																									Corndog_7					Eagle_78																										Peaches_77										Ramsey_69											"Tweety_gp69, Tweety_gp72"		
1847	27	124.2593		Adjutor_55									Butterscotch_55		Bxz1_27		Cali_26	Catera_24	Chah_58						Colbert_54	Cooper_50	Corndog_78				ET08_21		Fang_57		Giles_gp41	Gumball_55						Konstantine_75			LRRHood_23					Nigel_50		Orion_57	PBI1_53	PG1_57	PLot_56									Puhltonio_56						Rizal_24		Scoot17C_57	ScottMcG_26			Spud_28		Troll4_56			UncleHowie_55
1848	1	284																									Corndog_87																																																						
1850	1	86																									Corndog_94																																																						
1851	5	76.6																					Che9d_95				Corndog_97																								Omega_76						Pacc40_74											Ramsey_87													
1852	10	106.4			Angel_60	Angelica_95		BPs_62			BOOMER_1												Che9d_1					CrimD_96									Halo63	Hope_62																														Ramsey_1									TM4_gp92				
1853	1	117																					Che9d_10																																																										
1854	1	57																					Che9d_100																																																										
1855	2	221																					Che9d_104																																		Pacc40_90																								
1856	1	197																					Che9d_14																																																										
1857	1	62																					Che9d_16																																																										
1858	1	65																																									Kostya_102																																						
1859	1	105																																									Kostya_112																																						
1860	1	32																																									Kostya_119																							
1861	1	103																																									Kostya_136																							
1862	1	122																																									Kostya_143																							
1863	1	66									BOOMER_39																																																							
1864	1	69									BOOMER_40																																																							
1865	1	68									BOOMER_44																																																							
1866	1	106									BOOMER_45																																																							
1867	2	116																																																									PHAEDRUS_60	Phlyer_65						
1868	2	255																																																									PHAEDRUS_62	Phlyer_67						
1869	2	50																																																									PHAEDRUS_70	Phlyer_75						
1870	2	110																																																									PHAEDRUS_81	Phlyer_86						
1871	2	95																																																									PHAEDRUS_82	Phlyer_87						
1872	2	62																																																									PHAEDRUS_83	Phlyer_88						
1873	1	43																																																												Porky_40				
1874	1	55																																																												Porky_50				
1875	2	62																																																												Porky_60				Pumpkin_63
1876	1	65																																																												Porky_88				
1877	1	113																																																												Porky_117				
1878	1	90																																																												Porky_118				
1879	1	37																																																												Porky_127				
1880	1	72																																																												Porky_131				
1881	1	150																																																												Porky_132				
1882	1	120																																																												Porky_134				
1883	1	117																																																												Porky_141				
1885	2	72																																																												Porky_147				Pumpkin_143
1886	2	137																																																												Porky_149				Pumpkin_145
1887	1	104																																							KBG_4																									
1888	1	45																																							KBG_58																									
1890	1	70																																							KBG_85																									
1891	2	138																																							KBG_86				LRRHood_43																					
1892	1	77																																							KBG_88																									
1893	2	51																												DD5_1																		Lockley_1																		
1894	2	148																												DD5_59																		Lockley_58																					
1895	2	71																												DD5_70																		Lockley_69																					
1896	2	81																												DD5_79																		Lockley_81																					
1897	4	104.5																												DD5_86				Fruitloop_39						Jasper_92								Lockley_89																					
1898	2	79																												DD5_87																		Lockley_90																					
1899	1	59																																						Jasper_5																													
1901	1	52																																						Jasper_70																													
1902	2	77																																						"Jasper_89, Jasper_94"																													
1903	1	121																																						Jasper_91																													
1904	3	80.6667																														Eagle_31																										Peaches_32							Pukovnik_34				
1905	1	82																																																															Pukovnik_40				
1906	2	75.5																																																															Pukovnik_41				RedRock_43
1907	1	61																																																															Pukovnik_45				
1909	1	75																																																															Pukovnik_76				
1911	1	80																																																															Pukovnik_85				
1912	1	55																																																															Pukovnik_86				
1913	1	60																																														Lockley_76																															
1915	1	309																					Che9d_18																																																								
1916	1	121																					Che9d_20																																																								
1917	1	46																					Che9d_31																																																								
1918	4	354.75																					Che9d_36																																				PHAEDRUS_45	Phlyer_47	Pipefish_49																		
1920	5	498			Angel_3			BPs_3															Che9d_4														Halo3	Hope_3																																									
1921	1	137																					Che9d_41																																																								
1922	1	48																					Che9d_42																																																								
1923	1	35																					Che9d_47																																																								
1924	1	214																					Che9d_5																																																								
1925	7	321									BOOMER_50	Brujita_36											Che9d_54											Fruitloop_46					Island3_36																	PMC_42																							Tweety_gp47
1926	1	182																					Che9d_6																																																								
1928	3	62					Ardmore_48																Che9d_63											Fruitloop_53																																													
1929	5	311			Angel_7			BPs_7															Che9d_7														Halo7	Hope_7																																									
1930	2	48																					Che9d_71																																																								Tweety_gp62
1931	6	218.5										Brujita_55											"Che9d_76, Che9d_77"												Giles_gp62				Island3_55																																								Tweety_gp66
1932	1	47																					Che9d_8																																																					
1933	2	244.5																					Che9d_80																		KBG_84																																			
1934	2	49																					Che9d_93											Fruitloop_77																																										
1935	4	52													Bxz1_10			Catera_6																																																				Rizal_6						Spud_11
1936	8	627.5													Bxz1_103		Cali_101	Catera_102													ET08_94														LRRHood_99																									Rizal_101			ScottMcG_102			Spud_105
1937	8	112.75													Bxz1_106		Cali_104	Catera_105													ET08_97														LRRHood_102																									Rizal_104			ScottMcG_105			Spud_108
1938	16	74.5													"Bxz1_107, Bxz1_108"		"Cali_105, Cali_106"	"Catera_106, Catera_107"													"ET08_98, ET08_99"														"LRRHood_103, LRRHood_104"																									"Rizal_105, Rizal_106"			"ScottMcG_106, ScottMcG_107"			"Spud_109, Spud_110"
1939	8	51.75													Bxz1_110		Cali_108	Catera_109													ET08_101														LRRHood_106																									Rizal_108			ScottMcG_109			Spud_112
1940	9	164.7778													Bxz1_111		Cali_109	Catera_110													ET08_102														LRRHood_107				Myrna_110																					Rizal_109			ScottMcG_110			Spud_113
1941	8	272													Bxz1_113		Cali_111	Catera_112													ET08_104														LRRHood_109																									Rizal_111			ScottMcG_112			Spud_115
1943	8	202													Bxz1_114		Cali_112	Catera_113													ET08_105														LRRHood_110																									Rizal_112			ScottMcG_113			Spud_116
1946	9	207.5556													Bxz1_115		Cali_113	Catera_114													ET08_106														LRRHood_111				Myrna_115																					Rizal_113			ScottMcG_114			Spud_117
1947	9	536													Bxz1_117		Cali_115	Catera_116													ET08_108														LRRHood_113				Myrna_117																					Rizal_115			ScottMcG_116			Spud_119
1949	9	570													Bxz1_124		Cali_122	Catera_123													ET08_115														LRRHood_120				Myrna_122																					Rizal_122			ScottMcG_123			Spud_126
1951	8	277													Bxz1_126		Cali_124	Catera_125													ET08_117														LRRHood_122																									Rizal_124			ScottMcG_125			Spud_128
1952	8	229.125													Bxz1_13		Cali_10	Catera_10													ET08_9														LRRHood_10																									Rizal_10			ScottMcG_10			Spud_14
1953	9	949.6667													Bxz1_133		Cali_131	Catera_132													ET08_124														LRRHood_129				Myrna_132																					Rizal_131			ScottMcG_132			Spud_135
1954	8	488.75													Bxz1_134		Cali_132	Catera_133													ET08_125														LRRHood_130																									Rizal_132			ScottMcG_133			Spud_136
1955	3	138													Bxz1_138		Cali_136																												LRRHood_134																															
1956	8	48													Bxz1_140		Cali_138	Catera_138													ET08_130														LRRHood_136																									Rizal_137			ScottMcG_138			Spud_141
1957	8	47													Bxz1_141		Cali_139	Catera_139													ET08_131														LRRHood_137																									Rizal_138			ScottMcG_139			Spud_142
1958	9	1265.1111													Bxz1_143		Cali_141	Catera_141													ET08_133														LRRHood_139				Myrna_138																					Rizal_140			ScottMcG_141			Spud_144
1959	8	47													Bxz1_147		Cali_145	Catera_145													ET08_137														LRRHood_143																									Rizal_144			ScottMcG_145			Spud_148
1960	1	121													Bxz1_151																																																													
1961	2	106													Bxz1_16																																																													Spud_17
1962	1	122													Bxz1_167																																																													
1963	8	84													Bxz1_17		Cali_12	Catera_11													ET08_10														LRRHood_12																									Rizal_11			ScottMcG_13			Spud_18
1965	8	67.125													Bxz1_18		Cali_13	Catera_12													ET08_11														LRRHood_13																									Rizal_12			ScottMcG_14			Spud_19
1966	8	141													Bxz1_181		Cali_184	Catera_185													ET08_178														LRRHood_183																									Rizal_184			ScottMcG_184			Spud_186
1967	8	215													Bxz1_186		Cali_189	Catera_190													ET08_183														LRRHood_188																									Rizal_189			ScottMcG_189			Spud_191
1968	2	204													Bxz1_19																																																													Spud_20
1969	9	418.2222													Bxz1_193		Cali_196	Catera_196													ET08_191														LRRHood_196				Myrna_187																					Rizal_195			ScottMcG_196			Spud_197
1970	9	363													Bxz1_201		Cali_204	Catera_203													ET08_199														LRRHood_204				Myrna_193																					Rizal_203			ScottMcG_205			Spud_205
1972	8	151													Bxz1_205		Cali_208	Catera_207													ET08_203														LRRHood_208																									Rizal_207			ScottMcG_209			Spud_209
1973	9	287.2222													Bxz1_207		Cali_210	Catera_209													ET08_205														LRRHood_210				Myrna_201																					Rizal_209			ScottMcG_211			Spud_211
1975	9	102.2222													Bxz1_208		Cali_211	Catera_210													ET08_206														LRRHood_211				Myrna_202																					Rizal_210			ScottMcG_212			Spud_212
1976	8	61.875													Bxz1_21		Cali_21	Catera_18													ET08_16														LRRHood_18																									Rizal_18			ScottMcG_21			Spud_22
1978	8	340.25													Bxz1_210		Cali_213	Catera_212													ET08_208														LRRHood_213																									Rizal_212			ScottMcG_214			Spud_214
1979	8	152													Bxz1_214		Cali_218	Catera_217													ET08_213														LRRHood_218																									Rizal_217			ScottMcG_219			Spud_219
1982	7	155													Bxz1_223		Cali_227	Catera_226																											LRRHood_228																									Rizal_226			ScottMcG_228			Spud_229
1983	8	245.25													Bxz1_226		Cali_230	Catera_229													ET08_227														LRRHood_232																									Rizal_229			ScottMcG_232			Spud_232
1984	7	92.7143													Bxz1_227		Cali_231	Catera_230																											LRRHood_233																									Rizal_230			ScottMcG_233			Spud_233
1986	8	232.125													Bxz1_229		Cali_233	Catera_232													ET08_229														LRRHood_235																									Rizal_232			ScottMcG_235			Spud_235
1987	9	453.4444													Bxz1_233		Cali_237	Catera_236													ET08_233														LRRHood_239				Myrna_240																					Rizal_236			ScottMcG_239			Spud_239
1988	9	255.8889													Bxz1_234		Cali_238	Catera_237													ET08_234														LRRHood_240				Myrna_241																					Rizal_237			ScottMcG_240			Spud_240
1989	2	177.5																																																																	Qyrzula_45				Rosebush_47					
1990	9	250.1111													Bxz1_235		Cali_239	Catera_238													ET08_235														LRRHood_241				Myrna_242																					Rizal_238			ScottMcG_241			Spud_241
1991	9	950													Bxz1_239		Cali_243	Catera_242													ET08_239														LRRHood_245				Myrna_246																					Rizal_242			ScottMcG_245			Spud_245
1992	8	47.125													Bxz1_24		Cali_24	Catera_21													ET08_19														LRRHood_21																									Rizal_21			ScottMcG_24			Spud_25
1993	8	42													Bxz1_240		Cali_244	Catera_243													ET08_240														LRRHood_246																									Rizal_243			ScottMcG_246			Spud_246
1994	8	104													Bxz1_241		Cali_245	Catera_244													ET08_241														LRRHood_247																									Rizal_244			ScottMcG_247			Spud_247
1995	8	379.875													Bxz1_248		Cali_252	Catera_250													ET08_248														LRRHood_254																									Rizal_251			ScottMcG_253			Spud_254
1996	9	107.1111													Bxz1_26		Cali_25	Catera_23													ET08_20														LRRHood_22																		Predator_PREDATR_47							Rizal_23			ScottMcG_25			Spud_27
1997	8	413.125													Bxz1_3		Cali_3	Catera_3													ET08_3														LRRHood_3																									Rizal_3			ScottMcG_3			Spud_3
1998	8	43													Bxz1_31		Cali_31	Catera_29													ET08_26														LRRHood_28																									Rizal_29			ScottMcG_31			Spud_33
1999	8	50.75													Bxz1_36		Cali_36	Catera_34													ET08_31														LRRHood_33																									Rizal_34			ScottMcG_35			Spud_37
2000	6	83													Bxz1_4		Cali_4	Catera_4																											LRRHood_4																									Rizal_4						Spud_4
2001	2	149													Bxz1_45		Cali_42																																																											
2002	1	40													Bxz1_47																																																													
2003	8	72													Bxz1_5		Cali_5	Catera_5													ET08_4														LRRHood_5																									Rizal_5			ScottMcG_4			Spud_5
2004	8	86.75													Bxz1_51		Cali_48	Catera_49													ET08_42														LRRHood_48																									Rizal_49			ScottMcG_49			Spud_51
2005	11	49.2727													Bxz1_57		Cali_54	Catera_55								Cooper_89					ET08_48	Eagle_79													LRRHood_53													Peaches_78												Rizal_55			ScottMcG_55			Spud_57
2006	5	189.6													Bxz1_72			Catera_70																																																				Rizal_69			ScottMcG_69			Spud_71
2007	8	70													Bxz1_75		Cali_70	Catera_73													ET08_64														LRRHood_69																									Rizal_72			ScottMcG_72			Spud_74
2008	4	49													Bxz1_76		Cali_71	Catera_74													ET08_65																																																
2009	8	108													Bxz1_77		Cali_72	Catera_75													ET08_66														LRRHood_71																									Rizal_74			ScottMcG_73			Spud_76			
2010	8	236													Bxz1_78		Cali_73	Catera_76													ET08_67														LRRHood_72																									Rizal_75			ScottMcG_74			Spud_77			
2011	9	95.5556													Bxz1_80		Cali_75	Catera_78													ET08_69														LRRHood_74				Myrna_74																					Rizal_77			ScottMcG_76			Spud_79			
2012	8	53													Bxz1_81		Cali_76	Catera_79													ET08_70														LRRHood_75																									Rizal_78			ScottMcG_77			Spud_80			
2013	9	907.3333													Bxz1_89		Cali_85	Catera_88													ET08_79														LRRHood_84				Myrna_89																					Rizal_88			ScottMcG_87			Spud_90			
2014	8	119													Bxz1_90		Cali_86	Catera_89													ET08_80														LRRHood_85																									Rizal_89			ScottMcG_88			Spud_91			
2015	9	1324													Bxz1_95		Cali_93	Catera_94													ET08_86														LRRHood_92				Myrna_97																					Rizal_94			ScottMcG_94			Spud_97			
2016	9	212.7778													Bxz1_99		Cali_97	Catera_98													ET08_90														LRRHood_96				Myrna_229																					Rizal_97			ScottMcG_98			Spud_101			
2017	1	264																																																	Omega_1																												
2018	1	121																																																	Omega_104																												
2019	1	40																																																	Omega_107																												
2020	1	46																																																	Omega_116																												
2022	2	79																																																	Omega_119																												Tweety_gp41
2023	5	129.4																		Che12_70									D29_64															L5_gene64							Omega_120														Pukovnik_64														
2024	1	119																																																	Omega_121																												
2025	1	107																																																	Omega_124																															
2026	1	247																																																	Omega_127																															
2028	1	409																																																	Omega_13																															
2029	1	45																																																	Omega_132																															
2030	1	32																																																	Omega_132a																															
2031	1	84																																																	Omega_134																															
2032	1	32																																																	Omega_137																															
2033	1	76																																																	Omega_139																															
2034	1	266																																																	Omega_140																															
2035	1	109																																																	Omega_148																															
2036	1	161																																																	Omega_159																															
2037	1	461																																																	Omega_16																															
2038	1	110																																																	Omega_160																															
2039	1	236																																																	Omega_163																															
2040	5	178.8				Angelica_57																						CrimD_57																							Omega_164																										TM4_gp57					Wildcat_136
2041	1	95																																																	Omega_165																															
2042	1	42																																																	Omega_168
2043	1	63																																																	Omega_169
2044	1	181																																																	Omega_17
2045	1	134																																																	Omega_170
2046	1	104																																																	Omega_172
2047	1	80																																																	Omega_175
2048	1	406																																																	Omega_176
2049	1	43																																																	Omega_181
2050	1	69																																																	Omega_187
2051	1	42																																																	Omega_191
2052	1	64																																																	Omega_195
2053	1	229																																																	Omega_199
2054	1	165																																																	Omega_2
2055	1	72																																																	Omega_200
2056	1	49																																																	Omega_201
2057	1	49																																																	Omega_205
2058	1	282																																																	Omega_206																												
2059	2	62.5																																																	"Omega_215, Omega_218"																												
2060	1	52																																																	Omega_220																												
2061	1	42																																																	Omega_225																												
2062	1	27																																																	Omega_229																												
2063	1	83																																																	Omega_230																												
2064	1	214																																																	Omega_3																												
2065	1	334																																																	Omega_31																												
2066	1	82																																																	Omega_33																												
2067	1	126																																																	Omega_52																												
2068	1	290																																																	Omega_53																												
2069	1	128																																																	Omega_55																												
2070	1	50																																																	Omega_57																												
2071	1	56																																																	Omega_60																												
2072	1	118																																																	Omega_61																												
2073	8	69.125									BOOMER_104																							Fruitloop_101													Llij_97				Omega_64					PMC_101	Pacc40_99											Ramsey_107											Tweety_gp105
2074	2	148																																Fruitloop_83																	Omega_66																									
2075	1	123																																																	Omega_7																									
2076	5	64																																"Fruitloop_50, Fruitloop_81"													Llij_49				Omega_72						Pacc40_81																			
2077	1	80																																																	Omega_82																									
2078	1	54																																																	Omega_84																									
2079	1	424																																																	Omega_85																									
2080	1	166																																																	Omega_89																									
2081	1	51																																																	Omega_9																									
2082	2	58.5																																																	Omega_92																	Ramsey_95								
2083	1	83																																																	Omega_98																									
2084	1	235																																																	Omega_99																									
2085	1	166																																																	Omega_gp22																									
2086	3	115.3333							Barnyard_1																																	Konstantine_1																					Predator_PREDATR_1													
2087	7	51							Barnyard_10								Cali_87														ET08_81														LRRHood_86				Myrna_91																								ScottMcG_89			Spud_92
2088	1	80							Barnyard_102																																																																			
2089	1	49							Barnyard_104																																																																			
2090	9	976.5556		Adjutor_86					Barnyard_108				Butterscotch_86																							Gumball_88						Konstantine_94											PBI1_81		PLot_89								Predator_PREDATR_92															Troll4_88
2091	1	44							Barnyard_12																																																																					
2092	5	109							"Barnyard_13, Barnyard_14"																																	Konstantine_14																					"Predator_PREDATR_12, Predator_PREDATR_13"															
2093	3	148.3333							Barnyard_17																																	Konstantine_16																					Predator_PREDATR_15															
2094	1	280							Barnyard_19																																																																					
2095	3	434.6667							Barnyard_2																																	Konstantine_2																					Predator_PREDATR_3															
2096	1	273							Barnyard_22																																																																					
2097	3	119.6667							Barnyard_23																																	Konstantine_22																					Predator_PREDATR_21															
2098	3	67.3333							Barnyard_29																																	Konstantine_27																					Predator_PREDATR_26															
2099	9	280.6667		Adjutor_25					Barnyard_30				Butterscotch_24																							Gumball_23						Konstantine_28											PBI1_24		PLot_25								Predator_PREDATR_27															Troll4_24
2100	3	185.6667							Barnyard_31																																	Konstantine_29																					Predator_PREDATR_28															
2101	3	90.3333							Barnyard_32																																	Konstantine_30																					Predator_PREDATR_29															
2102	1	294							Barnyard_34																																																																					
2103	9	549.5556		Adjutor_30					Barnyard_35				Butterscotch_29																							Gumball_28						Konstantine_33											PBI1_29		PLot_30								Predator_PREDATR_32															Troll4_29
2105	1	346							Barnyard_37																																																																					
2106	1	360							Barnyard_40																																																																					
2107	1	171							Barnyard_43																																																																								
2108	1	66							Barnyard_44																																																																								
2109	1	64							Barnyard_52																																																																								
2110	1	106							Barnyard_53																																																																								
2112	1	91							Barnyard_54																																																																								
2113	3	440							Barnyard_56																																	Konstantine_57																					Predator_PREDATR_52																		
2114	3	184							Barnyard_70																																	Konstantine_68																					Predator_PREDATR_65																		
2115	1	91							Barnyard_71																																																																								
2116	3	221							Barnyard_76																																	Konstantine_77																					Predator_PREDATR_72																		
2117	1	112							Barnyard_77																																																																								
2118	3	247							Barnyard_88																																	Konstantine_82																					Predator_PREDATR_79																		
2119	18	82.1667		Adjutor_10					Barnyard_9				Butterscotch_10						Chah_78						Colbert_74	Cooper_74							Fang_77			Gumball_9						Konstantine_11								Nigel_70		Orion_76	PBI1_10	PG1_76	PLot_10									Puhltonio_74								Scoot17C_77						Troll4_10			UncleHowie_73
2120	1	67							Barnyard_91																																																																								
2121	1	174							Barnyard_99																																																																								
2122	8	132.5																	Chah_10						Colbert_10								Fang_10																			Orion_10		PG1_10										Puhltonio_10								Scoot17C_10									UncleHowie_10
2123	8	68.25																	Chah_104						Colbert_100								Fang_102																			Orion_100		PG1_100										Puhltonio_97								Scoot17C_102									UncleHowie_98
2124	8	45																	Chah_11						Colbert_11								Fang_11																			Orion_11		PG1_11										Puhltonio_11								Scoot17C_11									UncleHowie_11
2125	10	100.5																	Chah_16						Colbert_16	Cooper_16							Fang_16																	Nigel_14		Orion_16		PG1_16										Puhltonio_16								Scoot17C_16									UncleHowie_16
2126	15	204.2			Angel_31			BPs_31											Chah_17						Colbert_17	Cooper_17							Fang_17		Giles_gp35		Halo31	Hope_31												Nigel_15		Orion_17		PG1_17										Puhltonio_17								Scoot17C_17									UncleHowie_17
2127	14	450.2143																	Chah_33						Colbert_32	Cooper_29							Fang_32																	Nigel_27		Orion_32		PG1_32					PHAEDRUS_30	Phlyer_32	Pipefish_33		Predator_PREDATR_34	Puhltonio_32								Scoot17C_32									UncleHowie_32
2128	10	215.6																	Chah_39						Colbert_38	Cooper_35							Fang_38																	Nigel_33		Orion_38		PG1_38										Puhltonio_38								Scoot17C_38									UncleHowie_38
2129	10	374																	Chah_43						Colbert_42	Cooper_39							Fang_42																	Nigel_37		Orion_42		PG1_42										Puhltonio_42								Scoot17C_42									UncleHowie_42
2130	12	435.3333			Angel_27			BPs_27											Chah_50						Colbert_48								Fang_49				Halo27	Hope_27														Orion_49		PG1_49										Puhltonio_48								Scoot17C_49									UncleHowie_48
2131	15	426.8667			Angel_28			BPs_28				Brujita_30							Chah_51						Colbert_49								Fang_50		Giles_gp32		Halo28	Hope_28	Island3_30													Orion_50		PG1_50										Puhltonio_49								Scoot17C_50									UncleHowie_49
2132	10	205.5																	Chah_52						Colbert_50	Cooper_46							Fang_51																	Nigel_44		Orion_51		PG1_51										Puhltonio_50								Scoot17C_51									UncleHowie_50
2133	5	225.4																																Fruitloop_61													Llij_62							PG1_56										Puhltonio_55																	UncleHowie_54
2134	8	190																	Chah_61						Colbert_58								Fang_61																			Orion_61		PG1_60										Puhltonio_59								Scoot17C_60									UncleHowie_58
2135	8	50																	Chah_64						Colbert_61								Fang_64																			Orion_64		PG1_63										Puhltonio_62								Scoot17C_63									UncleHowie_61
2136	10	114.5																	Chah_65						Colbert_62	Cooper_60							Fang_65																	Nigel_58		Orion_65		PG1_64										Puhltonio_63								Scoot17C_64									UncleHowie_62
2137	10	127.6																	Chah_66						Colbert_63	Cooper_61							Fang_66																	Nigel_59		Orion_66		PG1_65										Puhltonio_64								Scoot17C_65									UncleHowie_63
2138	8	58.75																	Chah_70						Colbert_67								Fang_70																			Orion_68		PG1_68										Puhltonio_67								Scoot17C_69									UncleHowie_66
2139	1	191																													ET08_253																																																		
2140	1	63																													ET08_162																																											
2141	1	57																													ET08_219																																											
2142	1	71																																																								Peaches_1																
2143	2	123																														Eagle_5																										Peaches_6																
2144	3	85																														Eagle_40																										Peaches_40											RedRock_66					
2145	2	91																														Eagle_42																										Peaches_42																
2146	2	56																														Eagle_44																										Peaches_44																
2147	2	179.5																														Eagle_62																										Peaches_61																
2149	2	104																														Eagle_72																										Peaches_71																
2150	2	47																														Eagle_76																										Peaches_75																
2151	2	294																														Eagle_86																										Peaches_85																
2153	1	67																							Colbert_81																																																	
2154	2	36																							Colbert_83								Fang_86																																									
2155	1	54																																																										Phlyer_2														
2156	1	59																																																																								SkiPole_51
2157	1	72																																																																								SkiPole_52
2158	1	58																																																																								SkiPole_62							
2159	1	54																																																																								SkiPole_77							
2161	1	117																																																																								SkiPole_78							
2162	1	68																																																																								SkiPole_93							
2163	1	199																																																																								SkiPole_102							
2164	4	71																	Chah_71																																	Orion_69		PG1_69																		Scoot17C_70									
2165	8	195.375																	Chah_73						Colbert_69								Fang_72																			Orion_71		PG1_71										Puhltonio_69								Scoot17C_72									UncleHowie_68
2166	8	61																	Chah_75						Colbert_71								Fang_74																			Orion_73		PG1_73										Puhltonio_71								Scoot17C_74									UncleHowie_70
2167	8	76																	Chah_84						Colbert_80								Fang_83																			Orion_81		PG1_81										Puhltonio_79								Scoot17C_83									UncleHowie_79
2168	8	59																	Chah_88						Colbert_84								Fang_87																			Orion_84		PG1_84										Puhltonio_82								Scoot17C_86									UncleHowie_82
2169	8	65																	Chah_90						Colbert_86								Fang_89																			Orion_86		PG1_86										Puhltonio_84								Scoot17C_88									UncleHowie_84
2170	8	61																	Chah_92						Colbert_88								Fang_91																			Orion_88		PG1_88										Puhltonio_86								Scoot17C_90									UncleHowie_86
2171	8	100																	Chah_94						Colbert_90								Fang_93																			Orion_90		PG1_90										Puhltonio_88								Scoot17C_92									UncleHowie_88
2172	6	91																	Chah_96						Colbert_92																											Orion_92		PG1_92																		Scoot17C_94									UncleHowie_90
2173	8	59																	Chah_100						Colbert_96								Fang_98																			Orion_96		PG1_96										Puhltonio_93								Scoot17C_98									UncleHowie_94
2174	8	133																	Chah_102						Colbert_98								Fang_100																			Orion_98		PG1_98										Puhltonio_95								Scoot17C_100									UncleHowie_96
2175	8	112																	Chah_103						Colbert_99								Fang_101																			Orion_99		PG1_99										Puhltonio_96								Scoot17C_101									UncleHowie_97
2176	2	50								Bethlehem_gp0																																																																						U2_gp0	
2177	8	170								Bethlehem_gp13																				DD5_15										Jasper_15	KBG_15							Lockley_14																										SkiPole_16	Solon_14					U2_gp13	
2178	8	333.875								Bethlehem_gp14																				DD5_16										Jasper_16	KBG_16							Lockley_15																										SkiPole_17	Solon_15					U2_gp14	
2179	4	79.25								Bethlehem_gp79																															KBG_75							Lockley_74																																U2_gp70	
2180	4	174															Cali_190														ET08_184														LRRHood_189																												ScottMcG_190								
2181	1	109																																																																							ScottMcG_203								
2182	5	52.8															Cali_256														ET08_252														LRRHood_258																									Rizal_255			ScottMcG_257								
2183	2	125															Cali_257																												LRRHood_259																																				
2184	3	95															Cali_57														ET08_51														LRRHood_56																																				
2185	3	150															Cali_91																												LRRHood_90				Myrna_95																																
2186	2	78																																											LRRHood_224																															Spud_225					
2187	1	78																																																																									Solon_3						
2188	1	156																																																																									Solon_86						
2189	1	74																																																																				Rizal_202											
2190	1	129																																															Myrna_2																																
2191	1	74																																															Myrna_6
2192	1	53																																															Myrna_8
2193	1	111																																															Myrna_10
2194	1	72																																															Myrna_11
2195	1	80																																															Myrna_12
2196	1	109																																															Myrna_13
2197	1	53																																															Myrna_14
2198	1	116																																															Myrna_16
2199	1	223																																															Myrna_17
2200	1	345																																															Myrna_18
2201	1	130																																															Myrna_19
2202	1	81																																															Myrna_20
2203	1	49																																															Myrna_21
2204	1	253																																															Myrna_23
2205	1	159																																															Myrna_25
2206	1	132																																															Myrna_26
2207	1	87																																															Myrna_27
2208	1	115																																															Myrna_31
2209	1	339																																															Myrna_33
2210	1	160																																															Myrna_34
2211	1	142																																															Myrna_35
2212	1	114																																															Myrna_36
2213	1	106																																															Myrna_37
2214	1	115																																															Myrna_38
2215	1	73																																															Myrna_39
2216	1	54																																															Myrna_41
2217	1	47																																															Myrna_42
2218	1	55																																															Myrna_43
2219	1	53																																															Myrna_44
2220	1	86																																															Myrna_45
2221	1	81																																															Myrna_46
2222	1	100																																															Myrna_47
2223	1	131																																															Myrna_51
2224	1	96																																															Myrna_54
2225	1	173																																															Myrna_55
2226	1	87																																															Myrna_57
2227	1	96																																															Myrna_59
2228	1	88																																															Myrna_60
2229	1	75																																															Myrna_61
2230	1	65																																															Myrna_62
2231	1	239																																															Myrna_63
2232	1	145																																															Myrna_65
2233	1	123																																															Myrna_66
2234	1	78																																															Myrna_68
2235	1	135																																															Myrna_69
2236	1	130																																															Myrna_70
2237	1	122																																															Myrna_71
2238	1	120																																															Myrna_76
2239	1	68																																															Myrna_103
2240	1	293																																															Myrna_105
2241	1	99																																															Myrna_107
2242	1	84																																															Myrna_108
2244	1	66																																															Myrna_124
2245	1	100																																															Myrna_139
2246	1	74																																															Myrna_178
2247	1	135																																															Myrna_194
2248	1	46																																															Myrna_197
2249	1	94																																															Myrna_198
2250	1	99																																															Myrna_206
2251	1	250																																															Myrna_207
2252	1	165																																															Myrna_211
2253	1	93																																															Myrna_212
2254	1	81																																															Myrna_213
2255	1	65																																															Myrna_215
2256	1	149																																															Myrna_216
2257	1	82																																															Myrna_218
2258	1	221																																															Myrna_219
2259	1	106																																															Myrna_220
2260	1	104																																															Myrna_221
2261	1	234																																															Myrna_222
2262	1	340																																															Myrna_223
2263	1	119																																															Myrna_224
2264	1	296																																															Myrna_225
2265	1	167																																															Myrna_226
2266	1	120																																															Myrna_231
2267	1	102																																															Myrna_232
2268	1	99																																															Myrna_233
2269	1	136																																															Myrna_236
2270	1	429																																															Myrna_244
2271	1	218																																															Myrna_245
2272	1	229																																															Myrna_248
2273	1	108																																															Myrna_249
2274	1	235																																															Myrna_251
2275	1	82																																															Myrna_252
2276	1	167																																															Myrna_253
2277	1	285																																															Myrna_254
2278	1	260																																															Myrna_255
2279	1	322																																															Myrna_256
2280	1	96																																															Myrna_257
2281	1	154																																															Myrna_259
2282	1	119																																															Myrna_260
2283	2	291																																												LeBron_71			Myrna_261
2284	1	406																																															Myrna_262
2285	2	499.5																																												LeBron_72			Myrna_263
2286	1	128																																															Myrna_264
2287	1	81																																															Myrna_265
2288	1	162																																															Myrna_266																															
2289	1	73																																															Myrna_267																															
2290	1	127																																															Myrna_268																															
2291	1	83																																															Myrna_269																															
2296	2	82																								Cooper_81																								Nigel_76																														
2298	1	94																																																																														U2_gp79
2299	2	66																																						Jasper_90																																								U2_gp80
2300	1	104																																																																														U2_gp9
2301	5	52.4								Bethlehem_gp59	BOOMER_83																																Kostya_115				Llij_75									PMC_76																								
2303	6	57								Bethlehem_gp63																				DD5_64										Jasper_64	KBG_65							Lockley_63																										SkiPole_72						
2305	1	153								Bethlehem_gp72																																																																						
2306	1	55								Bethlehem_gp74																																																																						
2307	7	144.7143																		Che12_12									D29_11			Eagle_8												L5_gene11														Peaches_9							Pukovnik_12				RedRock_13											
2309	3	571.6667																		Che12_33									D29_31															L5_gene31																																				
2311	5	369.6																		Che12_36									D29_33			Eagle_32												L5_gene33																					Pukovnik_35															
2313	6	58.5																		Che12_39									D29_36			Eagle_34												L5_gene36																					Pukovnik_37			Ramsey_43												
2314	7	74.1429																		Che12_45									D29_42			Eagle_43												L5_gene42														Peaches_43							Pukovnik_42				RedRock_45								
2315	7	252.1429																		Che12_55									D29_53			Eagle_51												L5_gene53														Peaches_51							Pukovnik_53				RedRock_56								
2316	1	47																											D29_59.1																																																
2318	5	319.2																		Che12_6									D29_6															L5_gene6																					Pukovnik_6				RedRock_6								
2319	5	45.6										Brujita_59								Che12_73									D29_66.1										Island3_60																														RedRock_69								
2320	5	138.4																		Che12_79									D29_70															L5_gene70																					Pukovnik_71				RedRock_73								
2321	1	37																																										L5_gene40																																	
2322	1	77																																										L5_gene43																																	
2323	4	68																		Che12_50																								L5_gene47																					Pukovnik_47				RedRock_50								
2324	2	47																		Che12_65																								L5_gene60																																	
2325	2	40																																										L5_gene67																					Pukovnik_66												
2326	1	72																																										L5_gene83																																	
2327	2	187	244_100																																								Kostya_99																																		
2328	4	199.75	244_114																																								Kostya_113																			Porky_111															TM4_gp52
2329	3	166	244_23																																																											Porky_21				Pumpkin_23											
2331	1	39	244_40																																																																										
2332	12	61.25					Ardmore_65				BOOMER_82						Cali_15	Catera_14													ET08_13			Fruitloop_75											LRRHood_15		Llij_74									PMC_75														Rizal_14			ScottMcG_16						Tweety_gp80
2333	3	100.6667																Catera_16																																																				Rizal_16			ScottMcG_19						
2334	2	163																Catera_167																																																				Rizal_166									
2335	4	181.25																Catera_17																															Myrna_1																					Rizal_17			ScottMcG_20						
2336	2	117																Catera_181																																																				Rizal_180									
2337	7	35															Cali_27	Catera_25													ET08_22														LRRHood_24																									Rizal_25			ScottMcG_27			Spud_29			
2338	7	121															Cali_45	Catera_46													ET08_39														LRRHood_41																									Rizal_46			ScottMcG_46			Spud_48			
2339	2	32																Catera_64																											LRRHood_62																																		
2340	2	31																		Che12_100																																																	RedRock_95										
2344	1	38																		Che12_62																																																											
2345	1	31																		Che12_64																																																											
2347	1	31																		Che12_68																																																											
2348	2	275.5																		Che12_77																																													Pukovnik_68														
2350	1	78																		Che12_92																																																											
2351	1	57																		Che12_99																																																											
2352	5	238.6																								Cooper_1																								Nigel_1									PHAEDRUS_1	Phlyer_1	Pipefish_1																		
2353	5	70.2																								Cooper_11																								Nigel_9									PHAEDRUS_12	Phlyer_13	Pipefish_13						
2354	7	375.1429																								Cooper_30																				LeBron_21				Nigel_28									PHAEDRUS_31	Phlyer_33	Pipefish_34						Qyrzula_31
2355	2	156.5																								Cooper_53																								Nigel_53																	
2356	2	199.5																								Cooper_55																								Nigel_55																	
2357	2	143.5																								Cooper_57																								Nigel_57																	
2358	2	97																								Cooper_63																								Nigel_61																	
2359	1	85																								Cooper_67																																									
2360	2	201.5																								Cooper_70																								Nigel_66																	
2361	2	78.5																								Cooper_71																								Nigel_67																	
2362	2	62.5																								Cooper_72																								Nigel_68																	
2364	2	48																								Cooper_77																								Nigel_73																	
2365	1	84																								Cooper_78																																									
2366	2	51.5																								Cooper_79																								Nigel_74																	
2367	1	50																								Cooper_88																																									
2368	2	51																								Cooper_94																								Nigel_90																	
2369	2	118																								Cooper_96																								Nigel_92																	
2370	2	241.5																								Cooper_99																								Nigel_95																													
2371	1	247																																													Llij_100																																
2372	5	61.4									BOOMER_42																																				Llij_39										Pacc40_39											Ramsey_42											Tweety_gp40
2373	2	185					Ardmore_59																																								Llij_68																																
2374	3	86.6667					Ardmore_61																																								Llij_70																																Tweety_gp76
2375	3	68.3333									BOOMER_88																																				Llij_81									PMC_82																							
2376	1	49																																													Llij_84																																
2378	1	228																																													Llij_89																																
2379	4	40																	Chah_57														Fang_56																			Orion_56																				Scoot17C_56							
2380	6	102		Adjutor_1									Butterscotch_1																							Gumball_1																	PBI1_1		PLot_1																							Troll4_1	
2381	6	147.8333		Adjutor_11									Butterscotch_11																							Gumball_10																	PBI1_11		PLot_11																							Troll4_11	
2382	6	110		Adjutor_19									Butterscotch_18																							Gumball_17																	PBI1_19		PLot_19																							Troll4_18	
2383	6	367.5		Adjutor_2									Butterscotch_2																							Gumball_2																	PBI1_2		PLot_2																							Troll4_2	
2384	6	217		Adjutor_26									Butterscotch_25																							Gumball_24																	PBI1_25		PLot_26																							Troll4_25	
2385	6	74.3333		Adjutor_27									Butterscotch_26																							Gumball_25																	PBI1_26		PLot_27																							Troll4_26	
2386	8	502.875		Adjutor_29									Butterscotch_28																							Gumball_27						Konstantine_32											PBI1_28		PLot_29								Predator_PREDATR_31															Troll4_28	
2387	6	288		Adjutor_33									Butterscotch_32																							Gumball_31																	PBI1_32		PLot_33																							Troll4_32	
2388	6	292.5		Adjutor_42									Butterscotch_41																							Gumball_40																	PBI1_41		PLot_42																							Troll4_42	
2389	6	99.3333		Adjutor_45									Butterscotch_44																							Gumball_43																	PBI1_43		PLot_45																							Troll4_45	
2390	6	58		Adjutor_5									Butterscotch_5																							Gumball_5																	PBI1_5		PLot_5																							Troll4_5	
2391	6	307.1667		Adjutor_59									Butterscotch_59																							Gumball_60																	PBI1_57		PLot_60																							Troll4_60	
2392	6	208.8333		Adjutor_68									Butterscotch_68																							Gumball_70																	PBI1_66		PLot_70																							Troll4_70	
2393	6	68.6667		Adjutor_69									Butterscotch_69																							Gumball_71																	PBI1_67		PLot_71																							Troll4_71	
2394	6	80		Adjutor_72									Butterscotch_72																							Gumball_74																	PBI1_70		PLot_74																							Troll4_74	
2395	5	41		Adjutor_77									Butterscotch_77																							Gumball_79																	PBI1_75		PLot_79																								
2396	6	81.3333		Adjutor_79									Butterscotch_79																							Gumball_81																	PBI1_77		PLot_81																							Troll4_80	
2397	6	192.3333		Adjutor_83									Butterscotch_83																							Gumball_85																	PBI1_79		PLot_86																							Troll4_85	
2398	5	66		Adjutor_24									Butterscotch_23																							Gumball_22																			PLot_24																							Troll4_23	
2399	4	34											Butterscotch_47																							Gumball_47																			PLot_48																							Troll4_48	
2400	5	57					Ardmore_75				BOOMER_92																																													PMC_87	Pacc40_86																						Tweety_gp91
2401	6	211.6667					Ardmore_78				BOOMER_96																							Fruitloop_91																						PMC_92												Ramsey_98											Tweety_gp94
2402	3	51																																																									PHAEDRUS_97	Phlyer_102	Pipefish_101																		
2403	3	100																																																									PHAEDRUS_98	Phlyer_103	Pipefish_102																					
2404	2	36																																																										Phlyer_22	Pipefish_22																					
2405	1	124																																																											Pipefish_35																					
2406	3	259.3333																																																									PHAEDRUS_43	Phlyer_45	Pipefish_47																					
2407	3	241.6667																																																									PHAEDRUS_53	Phlyer_57	Pipefish_58																					
2408	3	45																																																									PHAEDRUS_56	Phlyer_60	Pipefish_61																					
2409	3	148																																																									PHAEDRUS_57	Phlyer_61	Pipefish_62																					
2410	2	44.5																																																										Phlyer_63	Pipefish_64																					
2411	3	88.6667																																																									PHAEDRUS_61	Phlyer_66	Pipefish_66																					
2412	1	78																																																											Pipefish_68																					
2413	1	226																																																											Pipefish_69																					
2414	3	54																																																									PHAEDRUS_65	Phlyer_70	Pipefish_73																					
2415	3	134																																																									PHAEDRUS_67	Phlyer_72	Pipefish_75																					
2416	4	60																																																									PHAEDRUS_73	Phlyer_78	Pipefish_80																					Wildcat_99
2417	3	32.6667																																																									PHAEDRUS_76	Phlyer_81	Pipefish_83																					
2418	3	54																																																									PHAEDRUS_77	Phlyer_82	Pipefish_84																					
2419	3	51.6667																																																									PHAEDRUS_85	Phlyer_90	Pipefish_89																					
2420	3	126																																																									PHAEDRUS_88	Phlyer_93	Pipefish_92																					
2421	3	59																																																									PHAEDRUS_89	Phlyer_94	Pipefish_93																					
2422	1	121																																																																	Qyrzula_64															
2423	1	105																																																																																Wildcat_100
2424	1	215																																																																																Wildcat_11
2425	1	44																																																																																Wildcat_131
2426	1	61																																																																																Wildcat_139
2427	1	185																																																																																Wildcat_144
2428	1	89																																																																																Wildcat_146
2429	1	97																																																																																Wildcat_168
2430	1	53																																																																																Wildcat_19
2431	2	531																																												LeBron_4																																				Wildcat_26
2433	1	344																																																																																Wildcat_28
2434	2	387.5																																												LeBron_8																																				Wildcat_30
2435	2	301.5																																												LeBron_13																																				Wildcat_35
2438	1	531																																																																																Wildcat_39
2439	2	33.5																																												LeBron_101																																				Wildcat_4
2440	2	691.5																																												LeBron_18																																				Wildcat_40
2441	1	707																																																																																Wildcat_45
2442	1	51																																																																																Wildcat_50
2444	1	249																																																																																Wildcat_58
2445	1	67																																																																																Wildcat_66
2446	1	301																																																																																Wildcat_67
2447	1	185																																																																																Wildcat_68
2448	1	80																																																																																Wildcat_69
2450	1	185																																																																																Wildcat_86
2451	1	159																																																																																Wildcat_87
2453	1	225																																																																																Wildcat_90
2454	1	286																																																																																Wildcat_92
2455	1	122																																																																																Wildcat_93
2456	1	42																																																																																Wildcat_94
2457	1	167																																																																													Tweety_gp102
2458	1	41																																																																													Tweety_gp106
2459	1	82																																																																													Tweety_gp20
2460	1	186																																																																													Tweety_gp75
2461	2	57					Ardmore_70																																																																								Tweety_gp85
2462	1	298																																	Giles_gp17																																												
2463	1	1359																																	Giles_gp20																																												
2464	1	364																																	Giles_gp21																																												
2465	8	584.625			Angel_18	Angelica_23		BPs_18																				CrimD_23							Giles_gp22		Halo18	Hope_18																																							TM4_gp19		
2466	1	367																																	Giles_gp24																																												
2467	1	412																																	Giles_gp27																																												
2468	1	397																																	Giles_gp29																																												
2469	1	105																																	Giles_gp30																																												
2470	1	136																																	Giles_gp33																																												
2471	5	106			Angel_30			BPs_30																											Giles_gp34		Halo30	Hope_30																																									
2472	1	544																																	Giles_gp5																																												
2473	1	287																																	Giles_gp51																																										
2474	1	482																																	Giles_gp53																																										
2476	1	184																																	Giles_gp61																																										
2477	1	359																																	Giles_gp63																																										
2478	1	165																																	Giles_gp64																																										
2479	1	230																																	Giles_gp67																																										
2480	1	102																																	Giles_gp68																																										
2481	1	113																																	Giles_gp69																																										
2483	1	396																																	Giles_gp7																																										
2484	1	129																																	Giles_gp76																																										
2485	1	44																																																																											TM4_gp1
2486	7	117.7143			Angel_10	Angelica_15		BPs_10																				CrimD_15									Halo10	Hope_10																																							TM4_gp11
2487	13	221			"Angel_14, Angel_15"	"Angelica_19, Angelica_20"		"BPs_14, BPs_15"																				"CrimD_19, CrimD_20"									"Halo14, Halo15"	"Hope_14, Hope_15"																																							TM4_gp15
2488	1	147																																																																											TM4_gp16
2490	7	384.4286			Angel_17	Angelica_22		BPs_17																				CrimD_22									Halo17	Hope_17																																							TM4_gp18
2492	3	96				Angelica_26																						CrimD_26																																																	TM4_gp22
2493	3	336				Angelica_28																						CrimD_28																																																	TM4_gp25
2494	1	41																																																																											TM4_gp28
2495	3	78.6667				Angelica_7																						CrimD_7																																																	TM4_gp3
2496	3	324.6667				Angelica_31																						CrimD_31																																																	TM4_gp30
2497	1	29																																																																											TM4_gp32
2498	4	144.25																														Eagle_28																										Peaches_29											RedRock_33								TM4_gp33
2499	4	147.25																														Eagle_29																										Peaches_30											RedRock_34								TM4_gp34
2500	3	82.6667				Angelica_34																						CrimD_34																																																	TM4_gp35
2501	3	399.3333				Angelica_35																						CrimD_35																																																	TM4_gp36
2502	1	49																																																																											TM4_gp37
2503	3	92.6667				Angelica_37																						CrimD_37																																																	TM4_gp39
2504	3	230.3333				Angelica_38																						CrimD_38																																																	TM4_gp40
2505	3	87				Angelica_45																						CrimD_45																																																	TM4_gp43
2506	1	67																																																																											TM4_gp47
2507	1	229																																																																											TM4_gp50
2508	1	51																																																																											TM4_gp51
2510	4	69.5				Angelica_89																						CrimD_92																		LeBron_82																															TM4_gp61
2511	3	173				Angelica_65																						CrimD_67																																																	TM4_gp66
2512	3	870.3333				Angelica_68																						CrimD_71																																																	TM4_gp70
2513	3	226.6667				Angelica_69																						CrimD_72																																																	TM4_gp72
2514	4	46.75																														Eagle_57																										Peaches_56							Pukovnik_59												TM4_gp73
2515	3	354.6667				Angelica_72																						CrimD_75																																																	TM4_gp75
2516	1	46																																																																											TM4_gp78
2517	5	179.8				Angelica_12					BOOMER_6																	CrimD_12																																								Ramsey_6									TM4_gp8
2518	3	285				Angelica_77																						CrimD_80																																																	TM4_gp82
2519	3	134.3333				Angelica_78																						CrimD_81																																																	TM4_gp83
2520	5	306.4				Angelica_13					BOOMER_7																	CrimD_13																																								Ramsey_7									TM4_major capsid subunit gp9
2521	7	204			Angel_13	Angelica_18		BPs_13																				CrimD_18									Halo13	Hope_13																																							TM4_major tail subunit gp14
2522	7	370			Angel_20	Angelica_25		BPs_20																				CrimD_25									Halo20	Hope_20																																							TM4_minor tail subunit gp21
2524	4	114			Angel_1			BPs_1																													Halo1	Hope_1																																							
2526	4	180			Angel_6			BPs_6																													Halo6	Hope_6																																							
2528	4	144			Angel_21			BPs_21																													Halo21	Hope_21																																							
2529	4	797			Angel_22			BPs_22																													Halo22	Hope_22
2530	4	398			Angel_32			BPs_32																													Halo32	Hope_32
2531	4	85			Angel_34			BPs_34																													Halo34	Hope_34
2532	4	199			Angel_36			BPs_36																													Halo36	Hope_36
2533	4	49			Angel_39			BPs_39																													Halo39	Hope_39
2534	4	50			Angel_41			BPs_41																													Halo41	Hope_41
2536	4	462			Angel_43			BPs_43																													Halo43	Hope_43
2537	4	81			Angel_48			BPs_48																													Halo48	Hope_48
2538	4	196			Angel_51			BPs_51																													Halo51	Hope_51
2539	4	52			Angel_53			BPs_53																													Halo54	Hope_53
2540	4	137.75			Angel_54			BPs_54																													Halo57	Hope_54
2541	4	255.5			Angel_56			BPs_56																													Halo59	Hope_58
2542	5	50.6			Angel_57			"BPs_57, BPs_59"																													Halo60	Hope_59
2543	4	66			Angel_61			BPs_63																													Halo64	Hope_63
2544	1	220																																			Halo52	
2545	1	48																																			Halo55	
2546	2	60																																									Kostya_2																			Porky_1												
2547	1	174																																									Kostya_28																															
2548	2	40																																									Kostya_96																			Porky_95												
2549	1	69																																									Kostya_116																															
2550	1	25																																									Kostya_144																															
2551	2	241									BOOMER_5																																																									Ramsey_5						
2552	1	53									BOOMER_26																																																															
2553	1	65																																																												Porky_44												
2554	1	54																																																												Porky_145												
2555	3	89.6667																																						Jasper_1	KBG_1																																	SkiPole_1
2557	1	55																																							KBG_77																																	
2558	1	69																												DD5_49																																												
2559	2	45																																						Jasper_3																																		SkiPole_3
2560	1	53																																						Jasper_41																																		
2561	1	56																																						Jasper_87																																		
2562	1	21																																						Jasper_88																																		
2563	1	39																																																															Pukovnik_61											
2564	1	55																																																															Pukovnik_74											
2565	3	52																														Eagle_75																										Peaches_74							Pukovnik_78											
2566	1	69																																																															Pukovnik_88											
2567	2	135.5																																																																							ScottMcG_6			Spud_7
2568	3	43																													ET08_226														LRRHood_231																												ScottMcG_231			
2569	3	171.6667																																											LRRHood_70																									Rizal_73						Spud_75
2570	1	283																																																																									Solon_6	
2571	1	38																																																																									Solon_66	
2572	2	36																																																																								SkiPole_96	Solon_81	
2573	1	284																																															Myrna_3																											
2574	2	109																																															Myrna_4														Predator_PREDATR_70													
2575	1	56																																															Myrna_7																											
2576	1	219																																															Myrna_9																											
2577	1	56																																															Myrna_24																											
2578	1	68																																															Myrna_32																											
2579	1	65																																															Myrna_40
2580	1	71																																															Myrna_49
2581	1	119																																															Myrna_50
2582	1	152																																															Myrna_52
2583	1	61																																															Myrna_56
2584	1	75																																															Myrna_58
2585	1	142																																															Myrna_64
2586	1	122																																															Myrna_72
2587	1	147																																															Myrna_73
2588	1	477																																															Myrna_78
2589	1	117																																															Myrna_90
2590	1	636																																															Myrna_102
2591	1	67																																															Myrna_106
2593	1	110																																															Myrna_109
2594	1	953																																															Myrna_112
2595	1	242																																															Myrna_125
2596	1	319																																															Myrna_133														
2597	1	203																																															Myrna_134														
2598	1	49																																															Myrna_140														
2599	2	84.5																																								Konstantine_4																					Predator_PREDATR_5
2600	2	56																																								Konstantine_8																					Predator_PREDATR_9
2601	1	118																																								Konstantine_9																					
2603	1	66																																								Konstantine_38																					
2604	2	119.5																																								Konstantine_46																					Predator_PREDATR_43
2605	1	128																																								Konstantine_47																					
2606	1	92																																								Konstantine_48																					
2608	1	61																																								Konstantine_50																					
2609	1	118																																								Konstantine_52																					
2610	2	119.5																																								Konstantine_53																					Predator_PREDATR_48
2611	2	130																																								Konstantine_54																					Predator_PREDATR_49
2613	2	134																																								Konstantine_56																					Predator_PREDATR_51
2614	2	61																																								Konstantine_58																					Predator_PREDATR_53
2615	1	66																																								Konstantine_59																					
2616	2	89.5																																								Konstantine_66																					Predator_PREDATR_61
2617	1	42																																								Konstantine_69																					
2618	2	130.5																																								Konstantine_70																					Predator_PREDATR_67
2619	1	104																																								Konstantine_72																					
2621	2	136.5																																								Konstantine_79																					Predator_PREDATR_75
2623	2	114																																								Konstantine_85																					Predator_PREDATR_82
2624	2	103																																								Konstantine_86																					Predator_PREDATR_84
2625	2	217																																								Konstantine_89																					Predator_PREDATR_87
2626	1	101																																								Konstantine_90																					
2627	2	142																																								Konstantine_92																					Predator_PREDATR_90
2629	1	80																																								Konstantine_95																					
2630	2	143.5										Brujita_5																											Island3_5																								
2631	2	128										Brujita_34																											Island3_34																								
2632	2	43										Brujita_44																											Island3_44																								
2633	2	335										Brujita_48																											Island3_48																								
2634	2	123.5										Brujita_57																											Island3_58																													
2635	2	110										Brujita_60																											Island3_61																													
2636	1	98										Brujita_65																																																								
2637	2	83										Brujita_70																											Island3_72																													
2638	1	325																																																																		Ramsey_48
2639	1	269																																																																		Ramsey_49
2641	1	125																																																																		Ramsey_71
2642	1	115																																																																		Ramsey_72
2643	1	105																																																																		Ramsey_94
2644	1	103																																Fruitloop_41																																		
2645	1	82																																Fruitloop_42																																		
2646	1	90																																Fruitloop_66																																		
2647	1	112																																Fruitloop_90																																		
2648	1	50																																Fruitloop_95																																		
2649	1	126																																																							Pacc40_70											
2650	1	55																																																							Pacc40_76											
2651	1	72																																																							Pacc40_94															
2652	3	54.3333																	Chah_67						Colbert_64																																															Scoot17C_66
2653	1	529																																															Myrna_141																							
2654	1	115																																															Myrna_144																							
2655	1	110																																															Myrna_175																							
2656	1	124																																															Myrna_177																							
2657	1	74																																															Myrna_179																							
2658	1	316																																															Myrna_181																							
2659	1	328																																															Myrna_204																							
2660	1	150																																															Myrna_210																							
2661	1	147																																															Myrna_214																							
2662	1	115																																															Myrna_235																							
2663	1	43																																															Myrna_237																							
2664	1	530																																															Myrna_243																							
2665	1	78																																															Myrna_247																							
2666	1	154																																															Myrna_250																							
2667	1	43																																															Myrna_270														
2668	1	83																																								Konstantine_6																					
2669	1	28																																								Konstantine_10																					
2670	2	60																																								Konstantine_12																					Predator_PREDATR_11
2671	1	110																																								Konstantine_13																					
2672	2	265																																								Konstantine_18																					Predator_PREDATR_17
2673	2	203																																								Konstantine_21																					Predator_PREDATR_20
2674	1	322																																								Konstantine_36																					
2675	2	147																																								Konstantine_40																					Predator_PREDATR_37
2676	2	159																																								Konstantine_41																					Predator_PREDATR_38
2677	2	254.5																																								Konstantine_45																					Predator_PREDATR_42
2678	1	131																																								Konstantine_49																					
2679	1	107																																								Konstantine_55																					
2680	1	46																																								Konstantine_61																					
2681	1	53																																								Konstantine_73																					
2682	1	87																																								Konstantine_74																					
2683	2	102																																								Konstantine_78																					Predator_PREDATR_74
2684	1	206																																								Konstantine_81																					
2685	2	86																																								Konstantine_83																					Predator_PREDATR_80
2686	2	197																																								Konstantine_87																					Predator_PREDATR_85
2687	2	143.5																																								Konstantine_91																					Predator_PREDATR_88
2688	1	111																																								Konstantine_93																					
2689	2	159										Brujita_1																											Island3_1																								
2690	2	519										Brujita_2																											Island3_2																								
2691	2	231										Brujita_27																											Island3_27																								
2692	2	314										Brujita_29																											Island3_29																								
2693	2	297										Brujita_33																											Island3_33																								
2694	2	53										Brujita_35																											Island3_35																								
2695	2	173										Brujita_38																											Island3_38																								
2696	2	40										Brujita_45																											Island3_45																								
2697	2	39										Brujita_54																											Island3_54																								
2698	2	105										Brujita_68																											Island3_70																								
2699	1	446																																																																		Ramsey_65													
2700	1	316																																																																		Ramsey_66													
2701	1	53																																																																		Ramsey_70													
2702	1	47																																																																		Ramsey_84													
2703	1	53																																																																		Ramsey_89													
2704	4	367				Angelica_41	Ardmore_36																					CrimD_41						Fruitloop_40																																															
2705	2	86.5					Ardmore_41																											Fruitloop_48																																															
2706	1	254																																Fruitloop_67																																															
2707	1	71																																Fruitloop_69																																															
2708	1	67																																Fruitloop_72																																															
2709	1	1341																																																							Pacc40_60																								
2710	1	37																																																							Pacc40_88																								
2711	1	175																																																							Pacc40_89																								
2712	5	47.4																	Chah_83						Colbert_79								Fang_82																																							Scoot17C_82									UncleHowie_78
2713	1	106																																																Nigel_83																															
2714	1	40																																																Nigel_89																															
2715	1	124																																																													Predator_PREDATR_10															
2716	1	73																																																													Predator_PREDATR_44															
2717	1	120																																																													Predator_PREDATR_50															
2718	1	47																																																													Predator_PREDATR_58															
2719	1	145																																																													Predator_PREDATR_69															
2720	1	299																																																													Predator_PREDATR_77															
2721	1	78																																																													Predator_PREDATR_91															
2722	1	85																																																																												Troll4_37
2723	1	39																																											LRRHood_38																																	
2724	2	52																													ET08_161														LRRHood_167																																	
2725	1	55																													ET08_223																																															
2726	2	52																														Eagle_36																										Peaches_36																				
2727	2	88																														Eagle_38																										Peaches_38																				
2728	2	28																														Eagle_39																										Peaches_39																				
2729	2	46																														Eagle_73																										Peaches_72																				
2730	2	194																														Eagle_77																										Peaches_76																				
2731	2	68																														Eagle_85																										Peaches_84																								
2732	3	254																															Fang_68																															Puhltonio_65																	UncleHowie_64	
2733	1	75																							Colbert_57																																																									
2734	2	77																															Fang_95																															Puhltonio_90																		
2735	1	45																																				Hope_56																																												
2736	1	157																																																										Phlyer_55																						
2737	1	73																																																																								SkiPole_8								
2738	1	118																																																																								SkiPole_44								
2739	1	61																																																																								SkiPole_100								
2740	1	109																															Fang_60																																																	
2741	1	105																															Fang_67																																																	
2754	34	181.8529								"Bethlehem_gp21, Bethlehem_gp22"				"Bxb1_20, Bxb1_21"		"Bxz2_24, Bxz2_25"				"Che12_26, Che12_27"									"D29_24, D29_25"	"DD5_23, DD5_24"		"Eagle_22, Eagle_23"								"Jasper_23, Jasper_24"	"KBG_23, KBG_24"			"L5_gene24, L5_gene25"				"Lockley_22, Lockley_23"										"Peaches_23, Peaches_24"							"Pukovnik_26, Pukovnik_27"				"RedRock_27, RedRock_28"					"SkiPole_24, SkiPole_25"	"Solon_22, Solon_23"					"U2_gp21, U2_gp22"		
2857	8	99.875	244_78																					Cjw1_78																			Kostya_77			LeBron_65					Omega_129											Porky_76				Pumpkin_80																Wildcat_77
2860	7	420.5714	244_82																					Cjw1_82																			Kostya_81			LeBron_67																Porky_80				Pumpkin_84																Wildcat_80
2868	9	717.2222				Angelica_27			Barnyard_36							Bxz2_32												CrimD_27				Eagle_30																										Peaches_31							Pukovnik_33				RedRock_35								TM4_gp23					
2919	17	1944.6471																	Chah_29						Colbert_28	Cooper_25							Fang_28													LeBron_16				Nigel_23		Orion_28		PG1_28					PHAEDRUS_26	Phlyer_28	Pipefish_28			Puhltonio_28			Qyrzula_27				Rosebush_29	Scoot17C_28									UncleHowie_28	Wildcat_38
2934	8	1289.375			Angel_16	Angelica_21		BPs_16															Che9d_17					CrimD_21									Halo16	Hope_16																																							TM4_gp17					
2942	14	180.4286	244_112				Ardmore_42					Brujita_46																		DD5_9									Island3_46		KBG_9										"Omega_117, Omega_154, Omega_51"										Pipefish_29	Porky_109				Pumpkin_40		Ramsey_33							Solon_8							
2947	3	69.3333																		Che12_35									D29_32.1																																								RedRock_9													
2978	7	502.4286				Angelica_9					BOOMER_4																	CrimD_9																		LeBron_5																						Ramsey_4									TM4_putative portal gp5					Wildcat_27
2994	7	154.5714			Angel_19	Angelica_24		BPs_19																				CrimD_24									Halo19	Hope_19																																							TM4_gp20					
3009	7	845.2857			Angel_4	Angelica_10		BPs_4																				CrimD_10									Halo4	Hope_4																																							TM4_gp6					
3030	4	56.5																														Eagle_70																										Peaches_69							Pukovnik_73				RedRock_75													
3069	1	197																																																																			RedRock_2													
3070	1	101																																																																			RedRock_3													
3071	1	62																																																																			RedRock_36													
3072	1	185																																																																			RedRock_37													
3073	1	89																																																																			RedRock_38													
3074	1	56																																																																			RedRock_39													
3075	1	96																																																																			RedRock_44													
3076	1	67																																																																			RedRock_47													
3077	1	69																																																																			RedRock_48													
3078	2	30.5																														Eagle_54																																					RedRock_60
3079	1	48																																																																			RedRock_65
3080	1	52																																																																			RedRock_76
3081	1	91																																																																			RedRock_77
3082	1	48																																																																			RedRock_78
3083	1	80																																																																			RedRock_80
3084	1	75																																																																			RedRock_81
3085	1	22																																																																			RedRock_87
3086	1	141																																																																			RedRock_88
3087	1	96																																																																			RedRock_92
3088	1	82																																																																			RedRock_93
3089	1	72				Angelica_1																																																															
3090	2	60.5				Angelica_2																						CrimD_2																																									
3091	2	84				Angelica_3																						CrimD_3																																									
3092	2	73.5				Angelica_4																						CrimD_4																																									
3093	2	146				Angelica_32																						CrimD_32																																									
3094	2	112.5				Angelica_33																						CrimD_33
3095	2	280.5				Angelica_42																						CrimD_42
3096	2	125.5				Angelica_43																						CrimD_43
3097	2	114				Angelica_46																						CrimD_46
3098	2	55				Angelica_47																						CrimD_47
3099	2	263				Angelica_49																						CrimD_49
3100	2	301				Angelica_51																						CrimD_51
3101	2	124				Angelica_54																						CrimD_54
3102	2	66.5				Angelica_56																						CrimD_56
3103	2	88				Angelica_58																						CrimD_59
3104	2	106				Angelica_59																						CrimD_60
3105	2	54				Angelica_60																						CrimD_61
3106	2	70.5				Angelica_62																						CrimD_63
3107	2	71				Angelica_63																						CrimD_65
3108	2	153				Angelica_70																						CrimD_74
3109	1	67				Angelica_71																						
3110	2	77				Angelica_73																						CrimD_76
3111	2	91.5				Angelica_75																						CrimD_78
3112	2	43				Angelica_76																						CrimD_79
3113	1	121				Angelica_79																						
3114	2	60				Angelica_81																						CrimD_84
3115	2	395				Angelica_82																						CrimD_85
3116	2	130.5				Angelica_83																						CrimD_86
3117	2	183				Angelica_84																						CrimD_87
3118	2	180				Angelica_85																						CrimD_88
3119	2	53				Angelica_86																						CrimD_89
3120	2	65				Angelica_88																						CrimD_91
3121	2	89				Angelica_90																						CrimD_93
3122	1	87				Angelica_91																						
3123	1	115				Angelica_92																						
3124	2	76				Angelica_93																						CrimD_94
3125	2	60				Angelica_94																						CrimD_95
3126	1	77																										CrimD_1																		
3127	1	101																										CrimD_58																		
3128	1	159																										CrimD_64																		
3129	1	69																										CrimD_69																		
3130	1	101																										CrimD_73																		
3131	1	57																										CrimD_82																		
3132	1	40																																					Island3_57							
3133	1	85																																					Island3_68							
3134	1	127																																												LeBron_1
3135	1	63																																												LeBron_3
3136	1	351																																												LeBron_6
3137	1	212																																												LeBron_7
3138	1	146																																												LeBron_9
3139	1	107																																												LeBron_10
3140	1	143																																												LeBron_11
3141	1	162																																												LeBron_12
3142	2	187.5																																												"LeBron_14, LeBron_15"
3143	1	299																																												LeBron_17
3144	1	148																																												LeBron_19
3145	1	57																																												LeBron_23
3146	1	312																																												LeBron_24
3147	1	147																																												LeBron_27
3148	1	84																																												LeBron_28
3149	1	139																																												LeBron_29
3150	1	68																																												LeBron_31
3151	1	248																																												LeBron_32
3152	1	142																																												LeBron_33
3153	1	89																																												LeBron_35
3154	1	260																																												LeBron_37
3155	1	138																																												LeBron_38
3156	1	107																																												LeBron_39
3157	1	131																																												LeBron_41
3158	1	36																																												LeBron_42
3159	1	138																																												LeBron_43
3160	1	45																																												LeBron_44
3161	1	121																																												LeBron_45
3162	1	362																																												LeBron_46
3163	1	105																																												LeBron_47
3164	1	61																																												LeBron_48
3165	1	298																																												LeBron_49
3166	1	138																																												LeBron_50
3167	1	37																																												LeBron_51
3168	1	472																																												LeBron_53
3169	1	90																																												LeBron_54
3170	1	61																																												LeBron_56
3171	1	60																																												LeBron_57
3172	1	115																																												LeBron_59
3173	1	41																																												LeBron_61
3174	1	63																																												LeBron_62
3175	1	122																																												LeBron_63
3176	1	74																																												LeBron_68
3177	1	37																																												LeBron_69
3178	1	47																																												LeBron_70
3179	1	82																																												LeBron_73
3180	1	70																																												LeBron_75
3181	1	137																																												LeBron_76
3182	1	76																																												LeBron_77
3183	1	111																																												LeBron_78
3184	1	80																																												LeBron_79
3185	1	82																																												LeBron_83
3186	1	162																																												LeBron_86
3187	1	35																																												LeBron_87
3188	1	82																																												LeBron_88
3189	1	136																																												LeBron_90
3190	1	120																																												LeBron_92
3191	1	123																																												LeBron_94
3192	1	69																																												LeBron_95
3193	1	186																																												LeBron_96
3194	1	140																																												LeBron_97
3195	1	74																																												LeBron_98
3196	1	39																																												LeBron_99
3197	1	60																																												LeBron_100
3198	1	54																																												LeBron_104
3199	1	98																																												LeBron_111
3200	1	98																																												LeBron_113
3201	1	98																																												LeBron_115
3202	1	69																																												LeBron_118
3203	1	75																																												LeBron_119
3204	2	285																																												"LeBron_120, LeBron_127"
3205	1	126																																												LeBron_121
3206	1	69																																												LeBron_122
3207	1	61																																												LeBron_123
3208	1	87																																												LeBron_124
3209	1	69																																												LeBron_125
3210	1	152																																												LeBron_126
3211	1	414																																												LeBron_128
3212	1	52																																												LeBron_129
3213	1	73																																												LeBron_130
3214	1	170																																												LeBron_131
3215	1	68																																												LeBron_132
